# Supplementary material for: Analysis of global nutrient gaps and their potential to be closed through redistribution and increased supply
Source: Front Nutr. 2024 Aug 9;11:1396549. doi: 10.3389/fnut.2024.1396549 (PMC11342806; doi:10.3389/fnut.2024.1396549)
Supplement: Supplementary file 2 [file Data_Sheet_2.CSV]

Nutrient target values by country and year.
Based on EFSA PRI where available, AI where not. Protein and IAAs based on 0.8 g/kg/day.
		Calcium, Ca	Carbohydrate, by difference	Copper, Cu	Energy	Fiber, total dietary	Folate, DFE	Histidine	Iron, Fe	Leucine	Lysine	Magnesium, Mg	Pantothenic acid	Phosphorus, P	Potassium, K	Protein	Riboflavin	Selenium, Se	SAAs	Thiamin	Threonine	Total lipid (fat)	Tryptophan	Vitamin A, RAE	Vitamin B-12	Vitamin B-6	Vitamin C, total ascorbic acid	Vitamin E (alpha-tocopherol)	Zinc, Zn
Country	Time	mg	g	mg	kcal	g	ug	g	mg	g	g	mg	mg	mg	mg	g	mg	ug	g	mg	g	g	g	ug	ug	mg	mg	mg	mg
Afghanistan	2020	900.1654204	280.3619551	1.107816693	2095.671092	20.10225676	267.501349	0.630691286	11.5319483	2.43885578	1.881339684	279.7618779	4.657820121	500.0282267	2707.881002	40.97266834	1.313610112	53.89525868	0.918841736	0.745089686	0.967865035	57.74918513	0.25388664	569.8857832	3.277740264	1.339751705	76.40993205	10.85372488	9.173456744
Afghanistan	2025	906.1597289	283.8052332	1.115436736	2116.865356	20.47309593	272.4081488	0.643184943	11.64566963	2.490858758	1.919554311	283.1526453	4.685418863	504.6666933	2769.76929	41.87894447	1.336229281	55.15462746	0.937587619	0.755894503	0.986966951	58.41060382	0.258774055	580.0892572	3.33448977	1.364236226	78.40615155	10.94670963	9.290644543
Afghanistan	2030	910.7033704	286.6383383	1.122143192	2133.111896	20.81032969	276.7579201	0.654223555	11.74285318	2.536964258	1.953359112	286.2623953	4.709529793	508.4767044	2824.697474	42.68374832	1.356270996	56.27223869	0.954173738	0.764835934	1.003841151	58.94597958	0.263086155	589.1327411	3.384883289	1.385914938	80.19473775	11.02891594	9.388329407
Afghanistan	2040	918.3890763	291.1690723	1.133861612	2158.336141	21.39970545	284.4062462	0.67365567	11.88904687	2.618074385	2.012854724	291.6936351	4.752080984	515.2463238	2921.369071	44.09914934	1.391541554	58.24033225	0.983363752	0.779320792	1.033547116	59.7972439	0.270679111	605.0746582	3.473699733	1.424037008	83.33960135	11.17338519	9.561152671
Afghanistan	2050	924.8026275	294.5663782	1.143886302	2176.099275	21.90873815	290.9951301	0.690371272	11.96574975	2.687917324	2.064051504	296.3855006	4.788624181	520.9811835	3004.692897	45.31852038	1.421890564	59.93625722	1.008483703	0.79049012	1.059098957	60.43457479	0.277207855	618.8051634	3.550145734	1.456853227	86.05597225	11.29716945	9.708541937
Albania	2020	935.6580235	298.7510143	1.163304524	2190.489208	22.96111863	304.4637431	0.724136198	11.9251161	2.830040235	2.16773454	306.0680694	4.862028633	531.4757349	3175.571235	47.80834114	1.483308944	63.40641462	1.059378843	0.805750039	1.110692724	61.21338106	0.290355587	646.7975259	3.70492946	1.523552102	91.70176923	11.53905734	9.993123959
Albania	2025	935.0645879	297.8484238	1.164811658	2181.690211	23.04616774	305.3269208	0.726318939	11.90519809	2.839306474	2.174457325	306.9185465	4.866391735	531.8175878	3186.445839	47.9713134	1.487404639	63.62897311	1.062680569	0.803530477	1.114026502	61.00258084	0.291202499	648.596168	3.715391055	1.527891833	92.07829449	11.55756967	10.00188873
Albania	2030	938.2544819	298.0506063	1.168403156	2184.028882	23.18559663	307.2558784	0.731410218	11.92121266	2.85998516	2.189898594	308.1979927	4.878125076	534.3240567	3210.409875	48.32747531	1.496592854	64.12003422	1.070244052	0.805109571	1.121820571	61.04237974	0.293213896	652.627992	3.738253237	1.537724739	92.8111314	11.59976304	10.05767872
Albania	2040	942.5703191	299.813441	1.174036415	2190.939867	23.48825566	311.4077312	0.74198998	11.92896312	2.904138598	2.222289089	310.941687	4.900987517	537.9764613	3263.523502	49.09791345	1.515640622	65.20317228	1.086135481	0.810471117	1.137994034	61.33942175	0.29734812	661.4198494	3.786914175	1.558271703	94.54119728	11.67378747	10.15340176
Albania	2050	940.1068376	298.5828295	1.174824896	2177.23796	23.59432001	312.405342	0.744116906	11.78143546	2.914143771	2.229090189	311.9629311	4.905041641	537.3619357	3276.500393	49.28174093	1.519752332	65.46035357	1.089496658	0.807269485	1.141223795	61.0934992	0.298135841	663.3983223	3.797298449	1.562937078	95.05282622	11.68448705	10.15129203
Algeria	2020	904.5300635	286.9170493	1.128607896	2117.454389	21.36351149	282.6442369	0.66782612	11.74307938	2.597540029	1.99598023	291.5197247	4.737146663	508.5652442	2900.446637	43.77192825	1.381814361	57.79200711	0.975166884	0.766576925	1.024562411	58.97810063	0.268255168	601.1000717	3.449510745	1.414217952	82.96466841	11.11287562	9.436133919
Algeria	2025	916.1146203	288.6738575	1.137121425	2139.712059	21.57798793	285.8713012	0.676944036	11.76402363	2.632814829	2.023182951	293.4786859	4.759451925	515.2713682	2938.749504	44.36468669	1.39808788	58.58371675	0.988452988	0.774674076	1.038554542	59.37355217	0.271924988	607.720951	3.488605845	1.431404921	83.97902931	11.20390617	9.56815917
Algeria	2030	927.6717386	292.8706139	1.145428285	2166.785485	21.90478056	291.1587247	0.691262676	11.83996489	2.690375353	2.066456957	296.3597338	4.79121864	522.675641	3006.061119	45.35107143	1.423363882	59.97302013	1.009636559	0.786481276	1.060485933	60.07822291	0.277604731	619.2256627	3.553673585	1.458127465	86.00658089	11.31335423	9.734149602
Algeria	2040	930.4380827	296.1178774	1.15281135	2177.373727	22.40616884	297.5913622	0.707009162	11.86974595	2.757784923	2.115099849	300.9265965	4.824486078	526.2400101	3088.979332	46.54118052	1.451989953	61.65156354	1.03353838	0.795808451	1.084525288	60.6688092	0.28369281	632.6807273	3.626778896	1.489430487	88.83378532	11.41310133	9.8510968
Algeria	2050	925.8973673	293.8706123	1.152982616	2158.127552	22.48647386	297.9682006	0.707429454	11.82087335	2.760985353	2.116757465	301.763918	4.824850406	524.6480626	3093.766804	46.60887387	1.453203545	61.73930006	1.034382934	0.790155872	1.085139981	60.24687436	0.283801416	633.2497299	3.629423364	1.491032791	89.1040825	11.41335639	9.825679447
Angola	2020	880.8454885	273.0727226	1.091252252	2042.138927	19.47397953	258.4502896	0.606569851	11.32252997	2.341357735	1.808303481	274.0673262	4.603152235	487.7501151	2595.070756	39.29738292	1.270440789	51.58107687	0.88307729	0.722020231	0.930929227	56.38687724	0.244338851	550.8703976	3.169755733	1.293661181	72.99681047	10.65639888	8.899895182
Angola	2025	885.8016571	275.264229	1.09528159	2056.176037	19.64050292	261.0107543	0.613403299	11.38266079	2.369043334	1.829010843	275.550357	4.618365422	491.0791584	2627.576042	39.77364793	1.282580249	52.24975993	0.893218716	0.728192153	0.941391653	56.76478646	0.247041177	556.3816161	3.200795588	1.306569199	73.99144503	10.70843353	8.976023674
Angola	2030	888.6191666	276.8753015	1.098731568	2066.123978	19.8101332	263.2545586	0.619090102	11.43127282	2.392764097	1.846418092	277.09552	4.630931078	493.1648343	2655.866828	40.18745197	1.292874178	52.82457033	0.901758793	0.733220962	0.950085407	57.07660994	0.249263873	561.029012	3.22655524	1.317745145	74.90608036	10.75029115	9.029580188
Angola	2040	893.8288255	279.5417874	1.105643788	2082.841459	20.13048496	267.3792219	0.629646707	11.51660573	2.436564441	1.878671932	280.0584958	4.654304814	497.1887706	2707.535344	40.94962814	1.312048156	53.87663943	0.917577628	0.741964718	0.966228399	57.58675783	0.253398911	569.5591327	3.274398388	1.338453321	76.56354132	10.83246992	9.127996917
Angola	2050	900.3022174	282.4924479	1.113223168	2101.637837	20.47242106	271.9560799	0.641467743	11.60705865	2.485340534	1.91471966	283.1947029	4.680570039	502.0149064	2765.013461	41.79615922	1.333408645	55.04945984	0.935251304	0.751480506	0.984310141	58.14177817	0.258039633	579.1028436	3.327944739	1.361454685	78.38665986	10.92401044	9.24392648
Antigua and Barbuda	2020	927.0916388	296.1191394	1.152436892	2176.524066	22.43008128	297.3927988	0.706094578	11.9253717	2.755001142	2.112564709	301.2144433	4.82226738	524.7664611	3086.238869	46.50106936	1.450675803	61.58716608	1.032316941	0.796272651	1.08310728	60.71648696	0.283295685	632.043338	3.622823911	1.488276795	88.82176191	11.40519974	9.824054407
Antigua and Barbuda	2025	928.9399227	295.9904346	1.155091969	2175.189972	22.53923652	298.7623355	0.709696481	11.8928391	2.769726261	2.123513401	302.24898	4.83028736	526.3078186	3103.211298	46.75549453	1.457237881	61.93502689	1.037681948	0.796656482	1.088619474	60.67994791	0.284714999	634.8895487	3.63918442	1.495269615	89.35301664	11.43615057	9.858038714
Antigua and Barbuda	2030	931.733566	296.3452413	1.157909192	2176.557565	22.66226647	300.5687065	0.714463209	11.88112704	2.789175705	2.137993152	303.3586244	4.840891101	528.4669413	3126.136812	47.09123316	1.465759353	62.40581161	1.0447764	0.79797502	1.095914989	60.71975482	0.286594755	638.7582373	3.660929439	1.504355277	90.06610305	11.47233332	9.908219228
Antigua and Barbuda	2040	934.2468579	296.8225562	1.162050182	2176.269588	22.89204917	303.5611599	0.721975743	11.86834796	2.820792197	2.161060803	305.4622994	4.857117974	530.7891697	3164.258225	47.64507368	1.479384139	63.18044975	1.056099562	0.799961319	1.107394454	60.79229763	0.289520261	645.010955	3.69544292	1.519138729	91.32608656	11.52506073	9.97181064
Antigua and Barbuda	2050	934.0495577	296.434806	1.163706729	2171.056526	23.00130026	304.8184958	0.725006542	11.82891498	2.83389349	2.170455804	306.4890758	4.863535946	531.3035951	3180.277274	47.87738718	1.484994184	63.50379167	1.060718731	0.799271655	1.112018985	60.71096391	0.29068719	647.5887503	3.709563485	1.525289763	91.88304885	11.54574621	9.990219565
Argentina	2020	924.4561767	293.4702662	1.147314256	2162.29239	22.14417894	293.7709675	0.69706847	11.86312889	2.716866436	2.084811509	298.5830435	4.802735574	522.1189924	3040.249897	45.83184126	1.434237199	60.65442378	1.018690596	0.788107769	1.069317863	60.19825812	0.279786473	624.5359771	3.581419282	1.47038535	87.29208853	11.34136653	9.750072896
Argentina	2025	926.323747	294.1362189	1.149709337	2166.003193	22.25420125	295.2361791	0.70086521	11.87748846	2.73253028	2.096388909	299.5980345	4.811087726	523.6264	3058.708591	46.10367521	1.441099108	61.0317059	1.024366777	0.790380614	1.075125493	60.31675421	0.281277092	627.6108049	3.598728446	1.477747544	87.87960999	11.37078778	9.78612347
Argentina	2030	928.1186912	294.8715265	1.152043488	2169.761023	22.36884748	296.7874652	0.704844335	11.87642809	2.749044648	2.108547602	300.6450251	4.8198335	525.1231387	3078.377755	46.39108208	1.448282562	61.43306396	1.030330085	0.792763889	1.081210218	60.44911894	0.282835544	630.8747052	3.616916831	1.485486098	88.51242589	11.40016251	9.823479382
Argentina	2040	930.5972911	295.7494516	1.156234906	2172.842779	22.59022664	299.6325291	0.712019257	11.87522634	2.779145057	2.130554176	302.6852076	4.83542909	527.4408677	3114.441557	46.91759096	1.461321222	62.16635664	1.041130343	0.795963546	1.092175631	60.60719766	0.285633242	636.8004782	3.649805562	1.499609751	89.69759728	11.45233097	9.884798157
Argentina	2050	932.2139463	296.0702186	1.159568013	2172.32128	22.77106156	301.9219152	0.717765373	11.85626274	2.803331635	2.148198982	304.3580756	4.847887596	529.1933083	3143.484661	47.34131123	1.471789626	62.75656909	1.049791694	0.797488539	1.100955857	60.65665965	0.28787072	641.5645348	3.676221348	1.510958563	90.65887477	11.49390376	9.932066017
Armenia	2020	926.8074239	295.4258873	1.155476591	2169.270377	22.5981531	299.165509	0.710424289	11.88632778	2.773561147	2.1259461	302.8433313	4.831557346	525.6062262	3108.323767	46.82894263	1.45880054	62.03362677	1.038892733	0.795409445	1.08971675	60.58203258	0.28496873	635.6085277	3.642889154	1.497122839	89.58216209	11.43986523	9.848646887
Armenia	2025	932.9120545	296.1947013	1.159847109	2177.528441	22.72677884	301.2694651	0.716309903	11.91935947	2.796636196	2.143583704	303.9893654	4.845318338	529.4293189	3134.312707	47.21939295	1.469203903	62.57225128	1.047513905	0.798562772	1.098742802	60.71384408	0.287325862	640.1129959	3.668957329	1.508059038	90.31055435	11.4917178	9.927334604
Armenia	2030	938.2876499	298.0782094	1.164367629	2189.279074	22.92580605	304.25947	0.724180443	11.95895187	2.828775994	2.167498487	305.7597278	4.862741952	533.0163768	3172.319962	47.77441205	1.483216066	63.35149528	1.059231682	0.804224153	1.110788225	61.04799737	0.290428603	646.5022026	3.704691423	1.523046619	91.49153238	11.55000286	10.01226179
Armenia	2040	936.9748519	298.8784478	1.166589009	2185.988102	23.1459268	306.8990182	0.730375627	11.87557022	2.856110252	2.186844689	307.7843035	4.87523936	533.399976	3206.875673	48.26348929	1.494601223	64.04732119	1.068755326	0.806140451	1.120230459	61.172386	0.29279258	652.0181147	3.734130218	1.535622332	92.73369902	11.58369384	10.04300295
Armenia	2050	933.4920071	295.8949797	1.165332085	2164.786733	23.10898557	305.9834389	0.727773799	11.77790839	2.845962238	2.179061217	307.5143645	4.869382774	531.6464159	3195.019321	48.09223518	1.490172486	63.80037491	1.064951968	0.798283169	1.116239339	60.60634202	0.291748547	649.9395515	3.722460987	1.53099306	92.40350284	11.56516654	10.00453557
Aruba	2020	936.9378828	298.9942111	1.163465523	2187.778616	22.95934286	304.8990128	0.725687717	11.87178503	2.835641225	2.172260469	306.026057	4.864947643	532.6335163	3182.002042	47.89891288	1.485804095	63.55068093	1.061580443	0.804978188	1.113081367	61.13854535	0.290995489	648.114943	3.712906731	1.525791919	91.86464792	11.54982672	10.01383493
Aruba	2025	933.4163678	297.0185594	1.163211034	2174.288769	23.00265195	304.8308598	0.724857396	11.8167669	2.833694321	2.170107718	306.4756138	4.863172414	530.8885517	3180.672368	47.8773793	1.484742437	63.50794483	1.06055711	0.800742634	1.111782843	60.84562423	0.290612629	647.5774713	3.708897471	1.525173885	91.92297471	11.54045609	9.986097379
Aruba	2030	931.162603	295.570683	1.161982512	2162.615108	22.961968	304.091107	0.722915195	11.78715576	2.825882451	2.164236872	306.1520808	4.85837778	529.6546751	3171.463753	47.74347499	1.481326875	63.32054352	1.057683109	0.796373867	1.108808119	60.53377704	0.289842385	646.0406008	3.700546061	1.521439716	91.65570008	11.52619644	9.957296179
Aruba	2040	933.575002	295.0706856	1.163342077	2163.141238	22.96783219	304.2987642	0.723705696	11.81823197	2.828373636	2.166449882	306.2011953	4.860875993	530.972579	3173.358483	47.78032584	1.482691618	63.36265628	1.058751378	0.795829655	1.110032108	60.45458769	0.290182359	646.4451896	3.703419959	1.522799968	91.64973363	11.53888243	9.979370363
Aruba	2050	936.685371	297.0486684	1.165918553	2175.283984	23.08725313	306.1110488	0.728465763	11.82364018	2.847862028	2.180926356	307.2603096	4.871326201	533.0609241	3196.536257	48.11729085	1.491156022	63.83808148	1.065845666	0.801340799	1.117316157	60.81787455	0.292056945	650.3437618	3.72515983	1.531846765	92.37546569	11.57317241	10.02960362
Australia	2020	929.6444536	295.9170148	1.158275921	2169.175794	22.747193	301.4180828	0.716279134	11.87224874	2.79774403	2.143806489	304.1648356	4.844175038	527.8761126	3137.454776	47.24885088	1.469216659	62.63094043	1.047649955	0.796596577	1.098671991	60.62017728	0.287266291	640.4973859	3.669961801	1.508262019	90.51460285	11.47960057	9.906019665
Australia	2025	931.9307566	295.753363	1.160335516	2170.435683	22.80935006	302.2515026	0.718512322	11.85249894	2.806637503	2.150534155	304.7365655	4.849643931	529.280852	3147.354795	47.40054035	1.473263529	62.83289642	1.050941456	0.797160031	1.102094105	60.61550935	0.288155351	642.153932	3.679518327	1.512626154	90.7968009	11.50091412	9.935318317
Australia	2030	934.4006984	296.3645279	1.162284508	2173.818714	22.89073564	303.5131631	0.72190497	11.86334379	2.820353951	2.160807492	305.463809	4.857067169	530.9140668	3163.441149	47.63625619	1.479274294	63.16457739	1.05597219	0.798917811	1.10728901	60.70388523	0.289498101	644.8929301	3.695016765	1.518985022	91.28896349	11.5267074	9.972412741
Australia	2040	935.4213118	296.8685415	1.164452544	2174.499165	23.02541845	305.2551839	0.726213978	11.84501777	2.838667179	2.174084378	306.6925335	4.866282073	532.0478759	3185.787206	47.95850962	1.487101013	63.61767154	1.06249324	0.800546474	1.113869916	60.79068544	0.291169224	648.5363688	3.714934174	1.527516496	92.04096835	11.55523198	10.00645586
Australia	2050	933.9811958	296.0129065	1.164274803	2167.110194	23.04224942	305.3084797	0.726186943	11.81727329	2.839003587	2.174116798	306.8693031	4.866005644	531.4944166	3186.582878	47.96805974	1.487164554	63.63115771	1.062518865	0.798202197	1.113819948	60.62176312	0.291141382	648.6049646	3.715088682	1.527669475	92.10282075	11.55328498	9.997511855
Austria	2020	935.8629597	299.0590588	1.168574543	2183.276844	23.29648197	308.563255	0.73430507	11.89398979	2.873353268	2.199091277	309.2091624	4.883385481	533.7355642	3228.214386	48.57127799	1.50192937	64.4769686	1.074782008	0.806969859	1.126221236	61.20156349	0.294295618	655.4247668	3.752664439	1.543691313	93.49599524	11.60918382	10.06152454
Austria	2025	934.8212492	297.5702045	1.168387011	2173.588735	23.28690619	308.2358057	0.733369653	11.8400033	2.869670588	2.196284161	309.1524768	4.881423724	533.1913425	3223.728561	48.50883036	1.500367597	64.38274061	1.073409566	0.803337229	1.124786995	60.93055748	0.293921581	654.6259411	3.748253725	1.542087527	93.36464767	11.60398696	10.04889442
Austria	2030	935.8426239	296.8235082	1.169076546	2169.064921	23.29872758	308.4507964	0.734054155	11.82112029	2.872166268	2.198287231	309.2649462	4.883083875	533.8178746	3226.258284	48.54942039	1.501566749	64.43687553	1.074384501	0.801514617	1.125840346	60.77259484	0.294202947	655.0999276	3.751241296	1.543288662	93.42040494	11.61177695	10.05986578
Austria	2040	938.7536198	296.9935446	1.171514655	2169.8439	23.40033329	309.9717199	0.738074313	11.77976254	2.888521588	2.21048686	310.1709887	4.892080235	535.7389168	3245.480303	48.83134626	1.50873052	64.83105886	1.080360747	0.802401657	1.131994153	60.78899586	0.295790137	658.335346	3.769400327	1.550948996	94.01176883	11.64241765	10.10444257
Austria	2050	937.6352421	296.3010186	1.171399321	2162.768895	23.4284635	310.2435161	0.738598878	11.73432563	2.891190128	2.212215746	310.4349578	4.892900959	535.3391154	3249.25877	48.88183652	1.509744915	64.90551741	1.081219344	0.800311031	1.132786845	60.64146982	0.295976684	658.899565	3.772167736	1.552129456	94.1733391	11.64275375	10.10074391
Azerbaijan	2020	920.8137861	294.2983339	1.148353463	2166.843347	22.26170516	294.4285132	0.698012156	11.91306962	2.722567722	2.088152684	299.7665116	4.804515851	520.5798785	3047.953729	45.94576531	1.436524092	60.79437282	1.020367986	0.791757187	1.07072659	60.46268228	0.28008743	625.4499197	3.585727981	1.473390496	87.66796243	11.34673042	9.729243381
Azerbaijan	2025	930.0178597	295.9394028	1.154922109	2180.173644	22.45314079	297.6240329	0.707146784	11.948967	2.758124604	2.115461015	301.5002378	4.825340861	526.4848696	3087.779126	46.54518528	1.452613531	61.62605447	1.033710498	0.797121033	1.084740185	60.69207177	0.283755614	632.4618193	3.626848633	1.490060205	88.77774818	11.42819194	9.847292604
Azerbaijan	2030	937.0332362	298.3973307	1.160478507	2194.773547	22.70238233	301.5983458	0.717646341	11.9993132	2.800917074	2.147342817	303.6763685	4.848700936	531.4012928	3138.698402	47.28346888	1.471210039	62.6719803	1.049330148	0.804028635	1.100810771	61.10724699	0.287897967	641.066934	3.674713121	1.509914558	90.35436714	11.50316799	9.964153287
Azerbaijan	2040	934.1262506	298.6074323	1.162562153	2187.004119	22.94731285	304.2189223	0.72347702	11.92448458	2.827507048	2.165772282	305.9621326	4.860148242	530.8283806	3172.842081	47.76592364	1.482144272	63.35185408	1.058420832	0.804789898	1.109680838	61.1539204	0.290089624	646.3534473	3.702466526	1.52224263	91.63808076	11.5324819	9.979378723
Azerbaijan	2050	935.2435261	297.4763812	1.165146605	2178.95132	23.05376731	305.480783	0.726765422	11.86045037	2.841010144	2.175783314	306.9851282	4.867576895	532.1776359	3188.349321	47.99973284	1.488198238	63.66912448	1.063327671	0.802593424	1.114712119	60.92497152	0.291383112	648.9437636	3.717403099	1.52871058	92.12788682	11.56172199	10.00877871
Bahamas	2020	934.1752024	299.0595885	1.155389373	2198.248441	22.48654284	298.9779478	0.710968621	12.02817535	2.773255255	2.126951679	301.6497605	4.833354524	528.6820403	3106.510268	46.80248956	1.458940872	62.01830651	1.039330321	0.803791805	1.09059845	61.20000411	0.285280576	635.7760751	3.644837355	1.496606569	89.33095146	11.44689407	9.900516265
Bahamas	2025	932.6180424	298.5825732	1.15773676	2193.368219	22.66397977	300.7218792	0.714752832	11.99433874	2.790548693	2.138921971	303.3199086	4.841655452	528.5779677	3128.229955	47.11653635	1.466208847	62.44521856	1.045235652	0.804022293	1.096354581	61.19275902	0.286701611	639.048385	3.661951462	1.504986847	90.13732531	11.47064801	9.915118985
Bahamas	2030	931.6014854	298.077818	1.15887744	2186.356746	22.75318573	301.6204213	0.716902123	11.97487453	2.800000004	2.145625597	304.1950493	4.845734636	528.5658958	3139.790492	47.2853976	1.470250322	62.67923198	1.048535003	0.802708381	1.09963098	61.06535337	0.287522965	640.9056723	3.67236241	1.50936084	90.55939528	11.48571824	9.919941262
Bahamas	2040	933.9771123	297.8659766	1.162515473	2183.683384	22.920547	303.8341873	0.72260785	11.96145163	2.823585006	2.16303572	305.7399436	4.858478	530.8317942	3167.630067	47.69507365	1.480596324	63.24776229	1.057071844	0.802984989	1.108357791	61.00966541	0.289761315	645.53805	3.698358123	1.520487457	91.44746148	11.52999911	9.974252475
Bahamas	2050	935.3258268	298.1234927	1.164984881	2182.966079	23.05718744	305.5889616	0.727004119	11.90667625	2.842107196	2.176539963	306.9961733	4.867998765	532.1679196	3189.946647	48.01970179	1.488588886	63.7010785	1.063701081	0.804140712	1.115075079	61.05026012	0.291472507	649.1952587	3.718560461	1.529163769	92.18668376	11.56114251	10.01087012
Bahrain	2020	928.1332618	302.6685633	1.159810976	2218.726077	22.86361406	302.3976015	0.718298043	12.40436758	2.807276748	2.150271337	305.2978891	4.848654459	527.4670263	3149.420469	47.42425702	1.473262074	62.86389615	1.050845691	0.815906839	1.101737042	62.04914684	0.288012636	642.2522146	3.679167693	1.512984245	90.98080963	11.49363822	9.906770666
Bahrain	2025	932.1255791	303.5066086	1.161839421	2221.224339	22.94436302	303.9321855	0.722638761	12.38678694	2.824459175	2.163321424	305.9910985	4.857591094	529.7600407	3169.500908	47.71643144	1.48075085	63.2833841	1.057228139	0.81746307	1.108390715	62.11236743	0.289744734	645.7683904	3.699333543	1.520707506	91.57551524	11.5252763	9.956945579
Bahrain	2030	934.3040371	303.804133	1.164611519	2223.41919	23.07112439	305.6070823	0.72686228	12.34116038	2.842044255	2.176241358	307.1416655	4.867346042	531.4729696	3190.39578	48.02293714	1.488433654	63.70700485	1.063566025	0.819270041	1.114848074	62.19869063	0.291396734	649.193824	3.718237386	1.529096969	92.24355586	11.55732572	9.999775422
Bahrain	2040	936.9722954	303.2519294	1.168652538	2217.825924	23.26104589	308.0453452	0.733097752	12.235379	2.867942235	2.195299514	308.9005649	4.88110502	533.8012307	3220.982918	48.47380939	1.499763068	64.32992682	1.072913635	0.818869958	1.12438275	62.08291332	0.293838162	654.2442126	3.746561268	1.541327555	93.22774816	11.60565603	10.05700319
Bahrain	2050	939.631726	303.4743913	1.172684078	2215.963567	23.46825811	310.8504292	0.740275697	12.21236434	2.897812443	2.217253083	310.7942114	4.89676548	536.3697909	3256.717351	48.99431231	1.512722298	65.05942496	1.083682634	0.820033521	1.135357453	62.09089769	0.29664638	660.1770171	3.779563757	1.555276935	94.38597295	11.65761058	10.12223375
Bangladesh	2020	926.1151915	295.0015339	1.143918957	2180.575852	21.8888311	290.9131347	0.690303383	11.98032855	2.68723778	2.063742066	296.1749661	4.788693489	521.4576946	3003.59579	45.30341716	1.421651879	59.91626655	1.008323314	0.791636623	1.059002794	60.51890841	0.277196566	618.680004	3.549579319	1.456528619	85.98779981	11.29766414	9.716413292
Bangladesh	2025	928.0167242	296.2120326	1.1483434	2185.500797	22.13209217	293.9110653	0.697777509	12.00809733	2.718824922	2.086725704	298.4367804	4.804838314	523.5895063	3041.540038	45.85781819	1.435316784	60.68602869	1.01960809	0.795877465	1.070421026	60.75023427	0.280102027	624.8746244	3.583919267	1.471380013	87.25285834	11.35198489	9.775352278
Bangladesh	2030	930.5481025	297.2712762	1.152862314	2190.154075	22.36245153	296.8389567	0.705188034	12.021027	2.749837451	2.109435346	300.5720354	4.821041726	526.0607466	3078.512984	46.39965997	1.448809855	61.43832597	1.030751748	0.799728375	1.081747975	60.94721784	0.282994527	630.9613869	3.617853061	1.485972467	88.46272127	11.40737759	9.83898212
Bangladesh	2040	934.8902228	298.8367958	1.160507295	2194.906601	22.76916213	302.1054658	0.71849098	12.00641625	2.805614372	2.150229312	304.3172644	4.849942013	530.369039	3145.399082	47.37503585	1.472965625	62.79940239	1.050771685	0.805334146	1.102079441	61.21873578	0.288182936	641.9727937	3.678963446	1.512105942	90.66023869	11.50360659	9.952712517
Bangladesh	2050	936.4502128	298.8574161	1.165334652	2189.360683	23.05265256	305.6276039	0.727231862	11.9451696	2.842701547	2.177145899	306.946021	4.868683904	532.6659569	3190.277374	48.0271555	1.48893582	63.710012	1.063990661	0.806239145	1.115430081	61.1962192	0.291575198	649.2998851	3.719390704	1.52946561	92.16951162	11.5648639	10.01907156
Barbados	2020	938.0248877	298.8794537	1.165753538	2189.291534	23.05479537	305.9210707	0.728192168	11.91486441	2.846187825	2.179952222	306.9340748	4.870884675	533.5592492	3194.18219	48.08371625	1.490505444	63.79454085	1.065356218	0.806011845	1.116908146	61.16792447	0.29197051	650.050527	3.723785281	1.531005147	92.25929896	11.57234585	10.03646081
Barbados	2025	936.8001842	298.1689623	1.166691528	2182.034518	23.14703481	306.8381896	0.730178285	11.87734669	2.855350991	2.186257009	307.8034494	4.874941569	533.3111035	3205.889869	48.25076783	1.494297873	64.02570974	1.06846839	0.804517127	1.119927541	61.04849786	0.292712991	651.8273482	3.73306429	1.535345099	92.70371121	11.58321959	10.04087593
Barbados	2030	935.4915408	297.2850758	1.166880845	2173.89114	23.18255639	307.0995865	0.730695064	11.84487039	2.857949745	2.187952497	308.1642615	4.875742364	532.8972316	3209.312931	48.29973487	1.495360463	64.09320532	1.069309795	0.802130469	1.12070905	60.86540037	0.29289793	652.3354535	3.73578859	1.53654904	92.85290917	11.58586684	10.03514816
Barbados	2040	936.3181691	296.2728707	1.168324309	2166.899055	23.24093776	307.8298214	0.732596031	11.79627861	2.86574018	2.193735731	308.7145269	4.880096986	533.735644	3218.307319	48.4344993	1.498836589	64.27696762	1.072144071	0.799890491	1.123617841	60.6638729	0.293646266	653.8355428	3.744349009	1.540279654	93.13401305	11.60223974	10.05381702
Barbados	2050	938.4049109	296.5906362	1.170451124	2168.101044	23.33914497	309.2201257	0.736212969	11.77505875	2.88062062	2.204754191	309.6027312	4.888072659	535.245994	3235.938401	48.69239302	1.505324039	64.63766023	1.07754531	0.801088641	1.129151239	60.71049873	0.295067895	656.781376	3.760822904	1.547239467	93.69105729	11.62920522	10.09024684
Belarus	2020	929.1652173	296.3561236	1.16285102	2170.916393	23.00872158	304.0978352	0.722542669	11.87167968	2.825122777	2.163300215	306.6623345	4.858089063	528.8546315	3170.467191	47.73673211	1.481082869	63.28953795	1.057240767	0.800085393	1.108223343	60.79696238	0.289666236	645.6672368	3.698289507	1.52151911	91.67151328	11.52761067	9.942359176
Belarus	2025	933.6868859	296.5844001	1.163977484	2171.8785	22.9968921	304.6931122	0.724839943	11.86892995	2.83289029	2.169866798	306.4932529	4.863090717	531.4103834	3178.516667	47.85735982	1.484723077	63.47199316	1.06042309	0.79964087	1.111770223	60.71696467	0.290633932	647.3726797	3.709009955	1.524825657	91.81100968	11.54869413	9.987380372
Belarus	2030	938.3328676	297.5370229	1.167534416	2181.45448	23.12641558	306.6168919	0.729864936	11.87223383	2.853280877	2.185102191	307.6292771	4.875023328	534.1581988	3202.259409	48.20840075	1.493717539	63.95524058	1.067885318	0.803588702	1.119463181	60.94752282	0.292619867	651.3166329	3.73095591	1.534595827	92.52315199	11.58882175	10.05063571
Belarus	2040	938.1690401	298.3019604	1.168921227	2179.847704	23.26960677	308.4878268	0.734390755	11.81209359	2.872943665	2.199156887	308.9279563	4.883984126	534.6933783	3227.042318	48.55784595	1.5019048	64.4579083	1.074797598	0.805017448	1.126366977	61.04181325	0.294358608	655.3424101	3.752609361	1.543515622	93.39679944	11.61300805	10.07689061
Belarus	2050	932.5443364	295.1494461	1.165179356	2157.666555	23.13211455	306.2226435	0.728238164	11.75108471	2.848316511	2.180589637	307.7269353	4.870101466	531.3053791	3198.386406	48.13672545	1.491056189	63.86684466	1.065710849	0.796033841	1.116941216	60.44766466	0.291913994	650.4450433	3.724914827	1.532021659	92.54651864	11.56512675	10.00170712
Belgium	2020	934.1180381	296.7823225	1.164511211	2173.561191	23.03681603	305.1510314	0.725823307	11.83942764	2.837359348	2.172971034	306.8420902	4.86537	531.5150286	3184.222283	47.93833176	1.486558323	63.5831113	1.06195399	0.80062777	1.113266487	60.79218356	0.291004156	648.2180014	3.713221266	1.526999419	92.01555664	11.5537468	9.995146109
Belgium	2025	935.5795682	296.7758655	1.165620565	2172.794951	23.08390465	305.9451499	0.727964172	11.82514152	2.84599723	2.179449307	307.2512759	4.870120878	532.5876926	3194.443987	48.08662396	1.490328866	63.79426781	1.065125941	0.800572773	1.116544971	60.76578276	0.29185215	649.9690606	3.72303928	1.530984261	92.32674948	11.56926949	10.01970291
Belgium	2030	936.4382622	296.6819527	1.166853272	2171.820394	23.14810832	306.7593447	0.729985419	11.81573775	2.854524295	2.185660953	307.837455	4.874579618	533.241411	3204.683517	48.23616417	1.494009656	64.00121642	1.068175481	0.800708613	1.119633124	60.75406023	0.292638463	651.6288437	3.732161661	1.535018093	92.66391678	11.58382947	10.03768162
Belgium	2040	936.1545687	296.3222171	1.167632749	2166.969832	23.21217684	307.5314741	0.73184649	11.78846408	2.862609278	2.191440262	308.433924	4.878376115	533.471017	3214.737272	48.37984505	1.49742618	64.20482248	1.071017807	0.799685702	1.122472059	60.6653918	0.293353478	653.2569973	3.741011505	1.538745096	93.01829676	11.59515359	10.04785869
Belgium	2050	935.4774155	295.5980072	1.167459632	2161.894501	23.2088661	307.3869121	0.731412852	11.76331519	2.860964338	2.190154912	308.4186088	4.877397814	533.1323659	3212.824583	48.35249236	1.496706261	64.16439947	1.070390754	0.797827404	1.12180598	60.52921412	0.293177688	652.9094986	3.739047404	1.538010295	92.96840322	11.59214884	10.04070369
Belize	2020	920.7803159	292.362651	1.136984012	2164.315813	21.56913443	286.6941334	0.679414651	11.89655375	2.642234998	2.030518493	293.2242864	4.764655287	517.1809713	2950.527538	44.521764	1.401940743	58.83280058	0.992032682	0.783038578	1.042348541	60.02236919	0.27292468	609.86213	3.500017102	1.435336313	84.29459712	11.21325634	9.613445316
Belize	2025	921.5507061	293.4284032	1.140518255	2167.034007	21.78447127	289.30129	0.685865617	11.92739893	2.669706956	2.050409381	295.2378281	4.77826503	518.6785751	2983.803147	45.00562735	1.413759318	59.50800161	1.001803443	0.786404784	1.052199674	60.20565447	0.275424368	615.2876592	3.530031241	1.44816741	85.42467808	11.25846562	9.658395942
Belize	2030	923.8364126	294.2956774	1.144830724	2171.874416	21.99384099	291.8821187	0.692373276	11.9519267	2.696943545	2.070352818	297.1905697	4.79271662	520.9107647	3016.075421	45.48151735	1.425671072	60.16330083	1.011589774	0.790011481	1.062146549	60.38719109	0.277964362	620.578137	3.559596057	1.461092871	86.47756715	11.3089864	9.71488675
Belize	2040	929.8449509	296.5773734	1.153062742	2183.221131	22.39646873	297.2451896	0.706124562	11.98066467	2.754041072	2.112378249	300.8865337	4.822868123	526.0120763	3083.954093	46.47542707	1.450538129	61.54814352	1.032201981	0.797682367	1.083173986	60.79455153	0.28334914	631.8331635	3.622457978	1.487875687	88.66472301	11.41167372	9.841871384
Belize	2050	932.6817711	297.5998603	1.158852916	2184.937728	22.71707772	301.3159349	0.716321297	11.94651851	2.797023928	2.143705811	303.8467642	4.844897452	529.0482586	3135.691781	47.22894527	1.469103543	62.59922633	1.047581173	0.80151515	1.098753677	60.97135303	0.28731723	640.3118652	3.669380332	1.508016051	90.38187508	11.48448151	9.92506453
Benin	2020	891.0209542	278.0442066	1.102664099	2072.347933	20.00348867	265.6786374	0.62523508	11.46035285	2.418437951	1.865238565	278.8940924	4.644401502	495.2705264	2686.317077	40.63567122	1.304077426	53.44379255	0.910993113	0.737233975	0.95947879	57.29523418	0.251664033	566.0352367	3.254563862	1.329866567	75.89827993	10.79737315	9.08290718
Benin	2025	894.4288701	279.6506002	1.106278247	2082.609027	20.16324005	267.8862351	0.630986176	11.50884981	2.442055951	1.8827475	280.3508359	4.6571827	497.732596	2714.117359	41.04464229	1.314426096	54.01229708	0.919575051	0.742171896	0.968277964	57.58952607	0.253926125	570.6771926	3.280644086	1.340971514	76.77228735	10.84177198	9.141154368
Benin	2030	897.2987747	281.0729341	1.109773189	2091.587645	20.32577894	270.0378508	0.636501635	11.55324058	2.464912727	1.89959199	281.8408892	4.669413698	499.8884175	2741.156076	41.44215078	1.324407905	54.56306377	0.927835805	0.746745897	0.976712642	57.8613916	0.256087591	575.14712	3.305627894	1.351753521	77.6367651	10.8838937	9.194120538
Benin	2040	902.7958986	283.7409222	1.116717938	2108.176058	20.64766035	274.2662157	0.6473579	11.63419443	2.509880306	1.93274188	284.8039201	4.693446562	504.1122727	2794.265907	42.22401125	1.344073681	55.64550519	0.944092457	0.755426457	0.993315334	58.36771098	0.260342933	583.9370207	3.35487865	1.372966535	79.33513954	10.96755047	9.29717947
Benin	2050	908.3031763	286.3342965	1.123633878	2123.920946	20.97119778	278.5535708	0.658371348	11.70375764	2.555498347	1.966371576	287.7756345	4.717789275	508.3889773	2848.230137	43.01717651	1.364001785	56.74578592	0.960584392	0.763838432	1.010158418	58.85572459	0.264659909	592.8764373	3.404915252	1.394452031	81.06156123	11.05166222	9.401868497
Bhutan	2020	928.2754545	296.9831549	1.147095691	2189.810966	22.08081912	293.5524616	0.697002421	12.06618793	2.715351701	2.084291582	297.9179043	4.80284262	523.4868237	3037.729532	45.79526	1.433702353	60.61314236	1.018408701	0.796849448	1.069240721	60.85240576	0.27980832	624.3368688	3.58079851	1.469495874	87.11704587	11.34231972	9.772345622
Bhutan	2025	928.9148399	297.4439873	1.15157287	2192.33159	22.32158205	296.1627746	0.703252225	12.09014218	2.742271778	2.103640357	300.1970294	4.816745297	524.895527	3069.973598	46.27184985	1.445399855	61.25944427	1.027919714	0.800145998	1.078778802	61.01418899	0.282218338	629.4505789	3.608979401	1.482464172	88.21934528	11.39052513	9.815734026
Bhutan	2030	932.0114209	298.6660947	1.156160006	2197.72173	22.54070452	299.0415253	0.710716333	12.11181011	2.773126025	2.126416123	302.2345099	4.832938951	527.6819044	3106.397739	46.8078012	1.458907423	62.00499604	1.039087551	0.804162714	1.09019501	61.21232739	0.285146465	635.5316922	3.643304599	1.496907394	89.38871537	11.44810388	9.882654972
Bhutan	2040	938.0260586	300.8782375	1.164994453	2206.977603	22.99252021	305.0389015	0.725968852	12.07593605	2.83676502	2.173108489	306.3701904	4.866317652	533.0438069	3182.498627	47.91811667	1.48651321	63.55518563	1.061995428	0.811766614	1.113512095	61.61104225	0.291107251	648.1012542	3.713123759	1.526733803	91.86242456	11.55917271	10.02044175
Bhutan	2050	938.3316199	300.2365355	1.169266538	2195.220827	23.27382088	308.4432542	0.734275316	11.95724375	2.872421967	2.198793228	308.9856558	4.883877543	534.7284256	3226.118134	48.54841569	1.501756396	64.43808519	1.074618316	0.810654968	1.126191272	61.45355584	0.294315035	655.1719518	3.751841448	1.543377805	93.36143261	11.61467499	10.07617577
Bolivia (Plurinational State of)	2020	918.7669713	290.1945266	1.135148541	2149.800563	21.47514132	285.3463153	0.675982414	11.8038638	2.627953807	2.02002151	292.3912733	4.757105889	515.8653996	2933.337524	44.27292108	1.395794303	58.48299452	0.986883578	0.776964559	1.037100798	59.59707328	0.271581825	607.0261138	3.484438735	1.428668681	83.74197413	11.18961927	9.579103314
Bolivia (Plurinational State of)	2025	920.6297993	291.6716123	1.138608105	2156.026136	21.67326018	287.946823	0.682542375	11.84619223	2.655538786	2.040158436	294.2101314	4.771128175	517.8358523	2966.648347	44.75595605	1.407676045	59.16148792	0.996767654	0.781228931	1.047125127	59.85142118	0.274137254	612.5174109	3.514822848	1.441501514	84.84564002	11.23524028	9.632983685
Bolivia (Plurinational State of)	2030	922.0164539	292.557596	1.141888371	2160.311512	21.8504124	290.1061037	0.687892421	11.86879348	2.678190926	2.056621041	295.8558859	4.782833607	519.3795413	2993.847477	45.1538726	1.417484264	59.71206541	1.004851557	0.784502824	1.055297595	60.03465521	0.276215401	616.9378119	3.539258104	1.452207499	85.75253459	11.27442894	9.675876204
Bolivia (Plurinational State of)	2040	925.9806243	294.2846621	1.148191717	2168.62563	22.16611615	294.1864288	0.698278727	11.8964771	2.721512802	2.088413054	298.77362	4.805542498	522.9956097	3045.412258	45.90960256	1.43634471	60.7624923	1.020448835	0.790426307	1.071175782	60.34972198	0.280274959	625.452324	3.586793419	1.472564816	87.42945211	11.3522017	9.767524708
Bolivia (Plurinational State of)	2050	929.5355799	295.6052688	1.153861438	2174.09451	22.45827621	297.9697652	0.707860405	11.896801	2.761597036	2.117772524	301.4643036	4.826444306	526.2245153	3093.317295	46.60982469	1.453739621	61.73729518	1.034855264	0.795122812	1.085821605	60.58973998	0.284015465	633.3407744	3.630655338	1.491382872	88.99505548	11.422566	9.851324694
Bosnia and Herzegovina	2020	941.3705253	300.1652591	1.172275523	2196.353195	23.37630223	309.7143149	0.737700962	11.93504864	2.886167303	2.209139686	309.9601617	4.8915934	536.5218978	3241.43871	48.7837441	1.50797408	64.75196712	1.079682571	0.811642789	1.131438715	61.44864685	0.295674865	657.741485	3.766935594	1.549996233	93.81649179	11.64722333	10.11329284
Bosnia and Herzegovina	2025	943.5680517	300.7193831	1.174968379	2197.210509	23.5199827	311.8896818	0.743326138	11.93695752	2.909433787	2.226307724	311.2355799	4.904079842	538.7393441	3269.556	49.18800693	1.518030787	65.32866724	1.088101023	0.813054806	1.140042046	61.51013752	0.297881059	662.4725316	3.793017416	1.560765311	94.71779672	11.68543025	10.16892609
Bosnia and Herzegovina	2030	943.0937728	300.4090949	1.176283361	2192.462939	23.62995994	313.1336431	0.746190027	11.92249861	2.922153067	2.235272379	312.2497485	4.909964428	538.9111689	3285.523411	49.41623155	1.523338777	65.64742302	1.092515861	0.812571338	1.144405369	61.45981506	0.298970666	664.968762	3.806281563	1.566718	95.29259714	11.70197637	10.18369898
Bosnia and Herzegovina	2040	939.9648932	298.7251324	1.175847213	2176.932632	23.66258855	313.1993563	0.746038224	11.82064115	2.92243642	2.235042725	312.6043547	4.909100955	537.6932928	3286.647209	49.42868686	1.523303244	65.66547728	1.092423026	0.807832097	1.144155673	61.11742986	0.298876082	665.037156	3.806283513	1.566820222	95.40524081	11.69752049	10.16297306
Bosnia and Herzegovina	2050	940.379883	297.3081052	1.176098534	2167.934889	23.65537778	313.1035967	0.745869984	11.74600246	2.921505729	2.234469044	312.5458588	4.908940547	537.9140157	3285.15222	49.41057479	1.523000197	65.63595883	1.092136621	0.804266824	1.143902877	60.83939605	0.29881913	664.813848	3.805293782	1.566456354	95.33796927	11.69892616	10.16496338
Botswana	2020	910.5294552	287.3414046	1.126740769	2132.920567	21.09542874	280.0032182	0.6620584	11.77506435	2.570748179	1.97762438	288.9485913	4.726321586	509.9532642	2865.761812	43.28214476	1.370803245	57.10050795	0.966102265	0.767905821	1.015797524	59.09140319	0.266105983	595.7331973	3.421148567	1.401864311	81.61406496	11.08430485	9.437875295
Botswana	2025	917.3460849	290.027483	1.133370304	2150.702196	21.37264516	283.9158308	0.672377589	11.8456166	2.612820923	2.008962443	291.4738712	4.749292385	514.6793806	2914.951055	44.0081403	1.389311787	58.10886953	0.981455861	0.776371834	1.031591743	59.58099178	0.270176584	603.9974336	3.467858539	1.421637695	83.13800812	11.16570166	9.546430446
Botswana	2030	921.5969433	292.43179	1.138387568	2163.668179	21.62792812	287.4765184	0.681523031	11.89156082	2.650779683	2.036908176	293.7837186	4.7692532	518.0978476	2960.393441	44.66877715	1.405751817	59.03693306	0.995162085	0.78336857	1.045576549	60.01009823	0.27375835	611.552349	3.509805886	1.439330512	84.60157428	11.2310477	9.632949933
Botswana	2040	923.6374708	294.1644691	1.14453575	2169.310488	21.99261359	291.9410826	0.692522369	11.90811298	2.697622537	2.070823829	297.1653478	4.792832161	520.8484467	3017.161875	45.49383023	1.425888524	60.18628924	1.01182209	0.789265791	1.062373378	60.34029163	0.278020439	620.7704396	3.560525022	1.461304143	86.52006652	11.30777467	9.715045822
Botswana	2050	927.2580163	295.1692685	1.1503933	2173.705546	22.27851518	295.6021241	0.701846244	11.924069	2.73647215	2.099353328	299.8148141	4.813345041	524.1669998	3063.254225	46.17120918	1.442846733	61.12495082	1.025817884	0.793340254	1.076628146	60.52414763	0.281666308	628.3782384	3.60307817	1.47961596	88.01456189	11.37884229	9.798078832
Brazil	2020	932.0400284	298.1966301	1.156328795	2191.9246	22.5774857	299.6367807	0.712131986	12.02024156	2.77930379	2.130819372	302.534833	4.835874882	527.9147765	3114.446519	46.91780706	1.461412562	62.16771282	1.041253709	0.802570992	1.092353956	61.10291228	0.285689283	636.8353933	3.650013981	1.499682122	89.67000843	11.45344446	9.893946939
Brazil	2025	933.1348805	298.288767	1.159561218	2190.846893	22.74530811	301.5921214	0.716992719	12.00945724	2.799859492	2.145769985	304.1194607	4.846469434	529.2863037	3138.900553	47.27869745	1.470377143	62.66299305	1.048594622	0.80383046	1.099779448	61.1289212	0.287578313	640.8113813	3.672233085	1.509437876	90.48597606	11.49103538	9.930806313
Brazil	2030	935.2138264	298.7243676	1.162650209	2191.480517	22.89762216	303.6420586	0.722282413	11.99319757	2.82177386	2.161923231	305.5217388	4.858018327	531.252171	3164.949439	47.65976006	1.479932743	63.19582862	1.056516234	0.805432371	1.107869001	61.18416248	0.289651566	645.1565836	3.696576138	1.519680367	91.32456261	11.5305345	9.979059157
Brazil	2040	937.5536524	298.9125787	1.167358146	2188.240213	23.1603434	307.0040573	0.730693106	11.92352882	2.857244436	2.18776775	307.9388328	4.876215747	533.7652156	3207.719135	48.28171697	1.495232268	64.06442887	1.069204071	0.8068194	1.120719463	61.20058215	0.292923977	652.1613701	3.735252601	1.53629442	92.74409965	11.58996463	10.04841651
Brazil	2050	937.9548777	298.0485114	1.169912782	2178.438026	23.31875297	308.9382824	0.735457948	11.84713363	2.877572692	2.202469082	309.4136051	4.88635916	534.8691236	3232.433212	48.64005372	1.503963959	64.56553922	1.076426419	0.804886017	1.127995044	61.00840352	0.294768893	656.1866153	3.757411884	1.54579624	93.58468533	11.6227924	10.08210292
Brunei Darussalam	2020	928.7571174	297.4082678	1.153288791	2192.338802	22.41175634	297.0152257	0.705186445	12.05733	2.750819537	2.109683999	301.0630013	4.821202195	525.1767612	3080.17331	46.42489598	1.449128903	61.46041789	1.030895134	0.801221644	1.081726533	61.06312962	0.282955879	631.0012046	3.617441363	1.486710935	88.57903507	11.40654334	9.826903445
Brunei Darussalam	2025	932.7448475	298.8019432	1.157337028	2195.881468	22.6033491	299.9189578	0.713034976	12.04887106	2.782671358	2.133481113	302.8162071	4.837764313	528.4992065	3117.760543	46.97328351	1.46306141	62.23948994	1.042550938	0.804371905	1.093742083	61.19942079	0.286057563	637.4616491	3.654241728	1.501280169	89.75536847	11.46502712	9.902215256
Brunei Darussalam	2030	935.7016223	299.3973373	1.161620002	2198.52265	22.81903704	302.8055934	0.720299501	12.01577878	2.813061422	2.155740396	304.7692484	4.854095761	531.1565818	3154.225934	47.50415609	1.47623221	62.9798211	1.053473357	0.807094365	1.104846092	61.32983684	0.288893516	643.4485241	3.687177778	1.515623382	90.93846964	11.51733742	9.971450146
Brunei Darussalam	2040	937.0269242	299.1874804	1.166451249	2190.141563	23.11869718	306.485425	0.7293765	11.92609484	2.851763325	2.183740378	307.5514763	4.873273638	533.2736484	3201.265873	48.18618783	1.492827827	63.93337179	1.067228455	0.807257781	1.118706484	61.25259989	0.292408968	651.1023757	3.72931547	1.533686328	92.53623544	11.57952158	10.03632609
Brunei Darussalam	2050	936.5240835	297.6302528	1.168273019	2176.239953	23.24241345	307.8886738	0.73273889	11.85066847	2.866357334	2.194178473	308.7172613	4.88036337	533.7708244	3219.155691	48.44543969	1.499067895	64.29414429	1.072361742	0.803456807	1.123835829	60.93507728	0.293701285	653.9734479	3.745019101	1.540538312	93.16279644	11.60228274	10.05553288
Bulgaria	2020	937.2937038	298.3205992	1.170241837	2179.484655	23.33332379	309.0136671	0.735701855	11.89570694	2.878540246	2.203202903	309.5911183	4.886732643	534.8472853	3233.338227	48.65652407	1.504474762	64.58619518	1.076785357	0.805575028	1.128368878	61.04257941	0.294866142	656.3716587	3.758844288	1.546244184	93.61824977	11.62694263	10.07944209
Bulgaria	2025	939.3627894	298.4279358	1.171525117	2181.578838	23.37771919	309.7838567	0.737715184	11.86452508	2.886670881	2.209297131	309.9519386	4.891637308	536.0693197	3242.92365	48.79617013	1.508026013	64.78109245	1.079769428	0.806365197	1.131451914	61.08398522	0.295663337	657.9656743	3.767528731	1.550127371	93.89976962	11.64178491	10.10818285
Bulgaria	2030	939.8223633	298.4714017	1.172133074	2180.468645	23.42109427	310.3162203	0.739012652	11.82654115	2.892259303	2.213313906	310.3495055	4.894196094	536.2904738	3249.786403	48.89510514	1.510376964	64.91954788	1.081743894	0.806534608	1.133432037	61.0858842	0.296163668	659.0650981	3.773534148	1.552703919	94.13684369	11.6498954	10.11668674
Bulgaria	2040	938.3269028	297.3133317	1.171613962	2170.39047	23.42405717	310.2483574	0.73869811	11.7513224	2.891364149	2.212457983	310.3896693	4.89325341	535.6565601	3249.204465	48.88290605	1.509883662	64.90589334	1.081332995	0.80312605	1.132943161	60.84531232	0.296024696	658.924479	3.772478744	1.552230037	94.15274498	11.64494075	10.10574509
Bulgaria	2050	937.0617112	295.7042753	1.170419553	2160.269894	23.36482058	309.3823061	0.736451319	11.73567333	2.882092782	2.205606332	309.8603096	4.888355723	534.7561761	3238.116062	48.72199202	1.505871022	64.67897744	1.077973717	0.798696208	1.129506428	60.53549868	0.295142672	657.0713037	3.762184362	1.5479251	93.79973276	11.62903638	10.08335401
Burkina Faso	2020	887.2046705	275.9106078	1.097157872	2060.814724	19.72344927	262.024107	0.615974338	11.40506036	2.379735297	1.836872476	276.3238872	4.624130627	492.0655227	2640.086647	39.95990203	1.287283512	52.50337091	0.89707497	0.73053218	0.945322776	56.90008835	0.248047316	558.4258211	3.21229167	1.311683184	74.39242108	10.72938093	9.000029457
Burkina Faso	2025	891.679399	277.9688155	1.101722082	2074.455426	19.92279947	264.7849527	0.623150315	11.4660792	2.409210115	1.858720742	278.1348344	4.640174479	495.1866602	2674.776564	40.47033407	1.300195273	53.21191925	0.907783929	0.736938197	0.956301915	57.28657951	0.250869656	564.2045461	3.244691025	1.325572911	75.48066324	10.7847808	9.074109004
Burkina Faso	2030	894.9478642	279.7413861	1.105751132	2085.140065	20.11597546	267.3469582	0.629707517	11.51963433	2.436435415	1.878759948	279.904716	4.654601753	497.6623084	2707.087319	40.94424081	1.312054556	53.87017679	0.917612528	0.742450415	0.966328722	57.61847978	0.253437397	569.545094	3.274499592	1.33837812	76.51908865	10.8340761	9.135781314
Burkina Faso	2040	901.2310897	282.8583929	1.113920021	2104.530924	20.49621257	272.3034621	0.642406372	11.6145968	2.489095916	1.917551812	283.4100034	4.682722603	502.5422427	2769.297246	41.8603612	1.33508426	55.13743079	0.936637313	0.752647958	0.985748151	58.21328183	0.258412644	579.8276101	3.332096183	1.363240298	78.51266942	10.93205204	9.255309328
Burkina Faso	2050	908.265234	286.1450409	1.122529804	2124.797292	20.89466317	277.6091894	0.656064749	11.71101048	2.54559203	1.959238011	287.067303	4.712950934	507.9363153	2836.056429	42.84202645	1.359781972	56.49912302	0.957078463	0.763263391	1.006637666	58.83076942	0.263769335	590.8986218	3.394112395	1.389851043	80.64235584	11.03672963	9.386492976
Burundi	2020	881.4980303	273.9679591	1.093587128	2046.933017	19.60841277	259.993156	0.610303372	11.36031928	2.357388419	1.819849045	275.3258546	4.611251103	488.590249	2614.437969	39.58078433	1.277349222	51.97091343	0.888751496	0.725094742	0.936628084	56.57462847	0.24578051	553.9709595	3.186788832	1.301271799	73.65790035	10.68339699	8.926275669
Burundi	2025	888.8708889	276.5015458	1.099357627	2065.505802	19.81134373	263.1202094	0.618825867	11.44336103	2.391419049	1.845546996	277.1498598	4.630621062	493.332626	2653.546798	40.16199726	1.29248906	52.77791015	0.901326174	0.732802443	0.949686125	57.01947266	0.249169938	560.6607992	3.225050216	1.317282749	74.81193239	10.75400005	9.028434949
Burundi	2030	895.1089339	279.2631632	1.105286275	2084.174521	20.06546474	266.7032298	0.628171491	11.52510731	2.429710611	1.873976716	279.445916	4.651561194	497.5284259	2698.570747	40.82432367	1.309264214	53.6979532	0.915258977	0.741362056	0.963986618	57.54011369	0.25284926	568.1719682	3.267157061	1.335319755	76.21576928	10.82607746	9.127461654
Burundi	2040	901.6333773	283.2817352	1.114081607	2107.044802	20.50654984	272.5053227	0.64293698	11.6226887	2.491274442	1.919167091	283.4918713	4.683851558	502.7700902	2771.980697	41.89808038	1.336002528	55.19261633	0.937429024	0.753677103	0.986559992	58.2893093	0.25862137	580.2817343	3.334556229	1.364220919	78.59733641	10.93503315	9.261306359
Burundi	2050	906.531345	285.6278165	1.121339242	2120.323365	20.85988448	277.0539848	0.654515992	11.69203106	2.539516369	1.954595873	286.7564374	4.709329404	506.9280592	2829.237917	42.73918922	1.35704068	56.35808965	0.954809329	0.761566182	1.004262595	58.73204762	0.263149212	589.7224275	3.38729641	1.386960917	80.45161332	11.02290922	9.365715899
Cabo Verde	2020	920.6865796	293.0448597	1.140091081	2167.259863	21.73939474	288.5098707	0.683830474	11.93886828	2.661175926	2.044169044	294.8637165	4.77424153	518.0900487	2973.10665	44.85646054	1.410218602	59.28839112	0.998740995	0.785958764	1.049089238	60.17372624	0.274630546	613.4940322	3.520344144	1.444388098	85.06969575	11.2482514	9.640249196
Cabo Verde	2025	924.7648956	294.5892587	1.145317166	2175.13852	21.98193851	291.8034006	0.69241442	11.98269119	2.696516432	2.070325238	297.0978582	4.793002062	521.5149277	3014.798987	45.4691591	1.425689534	60.14238211	1.011563287	0.790893603	1.062220963	60.42896903	0.278003471	620.4727587	3.559677058	1.460924159	86.39472801	11.31413022	9.721675415
Cabo Verde	2030	929.0831752	296.2640697	1.150705076	2184.53218	22.2419318	295.3234032	0.701427833	12.00974049	2.733917657	2.097865083	299.4657691	4.812953438	524.9807233	3059.308742	46.12001401	1.44196521	61.04967036	1.025070233	0.796503968	1.076004058	60.74463958	0.281533895	627.844088	3.60069452	1.478496333	87.82284506	11.38093177	9.808103012
Cabo Verde	2040	932.5202527	297.9767735	1.157737219	2188.761939	22.64618115	300.4755182	0.714280187	11.95455292	2.788249502	2.137391184	303.1862081	4.840564515	528.6345828	3124.990289	47.07374153	1.465347748	62.38311697	1.044477549	0.802283915	1.095638323	61.04876283	0.286529481	638.5867657	3.659931819	1.503899826	90.01406689	11.47056591	9.911322275
Cabo Verde	2050	933.8555253	297.4252058	1.162017724	2180.581784	22.89076228	303.4678385	0.721704107	11.87930171	2.819737424	2.1602494	305.4639439	4.856548214	530.6069188	3162.964429	47.6273149	1.478943566	63.15325604	1.055703177	0.801703929	1.106977684	60.92262183	0.289411081	644.7797392	3.694185008	1.518685529	91.28976566	11.52372935	9.96752627
Cambodia	2020	914.3694172	289.909944	1.132389313	2146.382889	21.39227417	283.8536205	0.671826341	11.82357008	2.611622457	2.00755736	291.6839142	4.747369201	513.1552205	2914.654856	43.99625648	1.388508851	58.09601829	0.980790344	0.775693108	1.030727847	59.56165968	0.269918786	603.7895257	3.465995198	1.420987566	83.21578379	11.15543397	9.5216447
Cambodia	2025	919.6383271	291.4411491	1.137833565	2157.647777	21.60661442	286.8705371	0.679809027	11.86213455	2.644034197	2.031765207	293.641381	4.765553932	517.0512708	2952.302397	44.55441439	1.402864089	58.86799928	0.992647662	0.781128236	1.042948482	59.84994268	0.273072892	610.1294556	3.501922023	1.436328355	84.36806182	11.22049889	9.608962213
Cambodia	2030	924.299362	293.4003281	1.142749956	2169.142561	21.8383817	290.1389379	0.688289011	11.95649213	2.678989513	2.057615597	295.7372111	4.784168449	520.5053929	2993.804604	45.16079056	1.41807581	59.716597	1.005320974	0.787099963	1.055920341	60.19892964	0.27640332	617.0526228	3.540585372	1.452660813	85.68489431	11.28312708	9.693208762
Cambodia	2040	926.4020661	295.4375963	1.148350112	2176.286911	22.17739383	294.3845424	0.698775631	11.91915999	2.723599059	2.089937553	298.862801	4.806600811	523.1781568	3048.015503	45.94610816	1.437210354	60.81525946	1.021197055	0.793482022	1.071935168	60.57904834	0.280468653	625.8777707	3.589042605	1.473515822	87.51392527	11.35477044	9.773020848
Cambodia	2050	929.4178908	295.7513511	1.153689225	2175.760995	22.44110014	297.7079681	0.707212277	11.88746688	2.758829304	2.115772134	301.3162372	4.82511708	526.0764901	3089.828617	46.5610154	1.45258871	61.66626176	1.033872472	0.795627677	1.084832011	60.62805528	0.283764616	632.7667426	3.62758828	1.49013334	88.87621951	11.41925216	9.846135517
Cameroon	2020	892.3741273	278.5068969	1.103571485	2077.621094	20.0159976	265.8496647	0.625789666	11.49363566	2.420375597	1.866839831	279.0174311	4.645966694	495.9427778	2688.003993	40.66639422	1.305077784	53.47935505	0.911770572	0.73896409	0.960333843	57.39904348	0.251895242	566.3466392	3.256681877	1.330900088	75.92137523	10.80567689	9.094247852
Cameroon	2025	897.2274555	280.6862926	1.108264234	2091.876124	20.21760271	268.709944	0.633289064	11.55777324	2.451047081	1.889639012	280.8439055	4.662675281	499.3085776	2724.040384	41.19645287	1.318525574	54.21713982	0.922942757	0.7455909	0.971810346	57.79732353	0.254849853	572.3833594	3.290624446	1.345306735	77.04390855	10.86361701	9.172967824
Cameroon	2030	900.6914797	282.5574081	1.112466556	2103.191469	20.41991864	271.4140728	0.64020656	11.6125655	2.479771301	1.910780065	282.692092	4.677921442	501.9325449	2758.176209	41.69647575	1.331027125	54.91253755	0.933311842	0.751407237	0.98238803	58.15002897	0.257558566	578.0259392	3.322066555	1.358811486	78.14069033	10.91524085	9.238549619
Cameroon	2040	905.9878508	285.4454636	1.119978784	2119.870155	20.78750043	276.1788851	0.652340381	11.69032175	2.530319155	1.947904987	286.0808381	4.704579006	506.2958717	2818.229371	42.57774308	1.353048739	56.13506288	0.951524102	0.76071916	1.000938963	58.69548476	0.262303576	587.930159	3.377348862	1.382612693	80.0850912	11.00670561	9.34845251
Cameroon	2050	910.8890795	287.7555355	1.126745182	2133.123855	21.11437072	280.4543548	0.663261408	11.7551081	2.575726541	1.981296618	289.0898819	4.728624756	510.3270353	2872.117275	43.36866659	1.372847019	57.23281167	0.967903025	0.768343147	1.017637396	59.12907681	0.266577704	596.8340855	3.427085081	1.403989049	81.82316154	11.08925939	9.448992615
Canada	2020	935.0575713	298.4048528	1.166251091	2181.805749	23.15614898	306.7465424	0.729783431	11.90246189	2.854202028	2.18517607	307.9222693	4.873643735	532.4894921	3204.923516	48.23480651	1.493707069	64.00372885	1.067948854	0.804941137	1.119314327	61.0892683	0.292539506	651.6064609	3.731700173	1.53476308	92.71555623	11.57855489	10.02562149
Canada	2025	935.6500746	297.8504408	1.16739312	2178.20597	23.20742553	307.3967292	0.731423731	11.89310495	2.861031714	2.190193852	308.3954488	4.877450952	533.1439185	3212.989245	48.35384804	1.496710776	64.16734351	1.070410334	0.803875168	1.121822187	60.9873801	0.293181093	652.9302638	3.739059321	1.538036282	92.9739915	11.59152383	10.04162646
Canada	2030	936.336379	297.7444095	1.168305358	2176.70999	23.25416724	308.0268389	0.73304427	11.88908019	2.867765185	2.195147611	308.8236415	4.880917745	533.7164068	3221.020798	48.47109807	1.499629096	64.33139187	1.072840107	0.803697773	1.124300104	60.9549408	0.293815488	654.2636513	3.746511432	1.541170262	93.23405958	11.60331719	10.05613926
Canada	2040	936.7777036	297.7064379	1.169412442	2174.96211	23.31995251	308.8662777	0.735133829	11.86207721	2.876615503	2.201578181	309.4293518	4.885402435	534.2867742	3231.755797	48.62659141	1.503433131	64.54941864	1.075997882	0.803748895	1.127491952	60.93883993	0.294627027	656.0210025	3.756184803	1.545301262	93.59385408	11.61768328	10.07252753
Canada	2050	935.9356189	297.0698367	1.169055419	2169.677096	23.31520272	308.7356314	0.734724652	11.81385807	2.875123634	2.200380795	309.3937507	4.884391849	533.8824541	3230.190089	48.60232728	1.502737672	64.51629931	1.075415089	0.801929934	1.126862287	60.81159453	0.294458835	655.7338664	3.75445871	1.54458924	93.56026193	11.61359001	10.06481567
Central African Republic	2020	897.2397823	278.3499244	1.103549242	2083.539325	19.89026383	264.7925642	0.623823903	11.4488263	2.410168577	1.860307921	277.8032873	4.64278648	497.6499235	2673.762445	40.47188134	1.301126063	53.20148272	0.908522546	0.738811557	0.957367269	57.36501495	0.25120413	564.276416	3.246456825	1.326235851	75.29949331	10.80207298	9.112662347
Central African Republic	2025	899.3773483	280.8864752	1.106729336	2095.046009	20.10292869	267.7808962	0.631327964	11.53294911	2.441856596	1.883377039	279.7070726	4.658593944	499.7657741	2712.663845	41.02784556	1.314593693	53.99415709	0.91984874	0.745208473	0.968831726	57.7978426	0.254122214	570.6942892	3.28148404	1.340799247	76.59847038	10.84888813	9.174963135
Central African Republic	2030	899.3969597	281.9685608	1.109852942	2100.36381	20.29999642	269.9256461	0.636366608	11.59084842	2.463875517	1.899057137	281.5597954	4.669456988	500.5085375	2739.55806	41.42017197	1.324012714	54.53207302	0.927563147	0.749251046	0.976515333	58.04887043	0.256053046	574.9284466	3.304481971	1.351294783	77.54204726	10.88403666	9.205115264
Central African Republic	2040	907.2986355	285.5441182	1.119980547	2124.519124	20.73756274	275.5800546	0.651019038	11.73029392	2.52419423	1.943703101	285.6271375	4.702193537	506.5974143	2810.004745	42.46586782	1.350615805	55.96996794	0.949449365	0.761430272	0.998930743	58.73736666	0.261810717	586.6341483	3.37070166	1.379896055	79.76690447	11.00288171	9.347145357
Central African Republic	2050	916.529393	290.2800347	1.13096245	2152.899619	21.25993012	282.6550573	0.669219633	11.86378751	2.599552585	1.999271386	290.3951307	4.74228665	513.684703	2899.435358	43.7758908	1.383450289	57.79463273	0.976699308	0.776143935	1.026765835	59.61912476	0.26894598	601.4732529	3.453560596	1.415269043	82.62718847	11.13913841	9.521828454
Chad	2020	881.2782327	273.2018481	1.090395251	2042.55643	19.43395572	258.1943973	0.606032863	11.31825509	2.338876291	1.806597828	273.6547845	4.60187939	487.8087858	2592.312568	39.2521147	1.269294184	51.52828208	0.882235261	0.721711592	0.930112947	56.38545367	0.24413826	550.4846486	3.167483034	1.292330164	72.89117574	10.64967018	8.90043521
Chad	2025	885.8049478	275.3083509	1.095134383	2056.869148	19.63706783	260.9483842	0.613190417	11.3872835	2.368265804	1.828387532	275.5119663	4.617908827	490.9302503	2626.761142	39.76098926	1.28220412	52.23153191	0.892915307	0.728375821	0.941064085	56.78499144	0.246953725	556.2154602	3.199719623	1.306222758	73.97058608	10.70612104	8.973874234
Chad	2030	890.2907133	277.4532688	1.100144337	2071.161459	19.85661864	263.8784193	0.620774037	11.45692439	2.399494851	1.851497404	277.5272318	4.63483178	494.1180642	2663.425544	40.302465	1.295910496	52.9795158	0.904244381	0.735233706	0.952665377	57.1931709	0.249933321	562.3023824	3.233941237	1.320985101	75.12724646	10.76576773	9.049580175
Chad	2040	899.164061	281.7595359	1.110465243	2098.88779	20.32095785	270.0789503	0.636786576	11.59336101	2.465565093	1.900326709	281.7883429	4.67041963	500.6606612	2741.245832	41.44913655	1.324852272	54.56719802	0.928184659	0.748962705	0.97715856	58.00632564	0.256219583	575.2195431	3.306435751	1.352155534	77.59509806	10.89006708	9.206625149
Chad	2050	906.7573152	285.607211	1.120124713	2122.228152	20.77717346	276.1093087	0.652250017	11.70690316	2.529687269	1.947563009	285.9786891	4.704560536	506.5855452	2817.184363	42.56463025	1.352841841	56.1149902	0.951350809	0.761273229	1.000805721	58.73131678	0.262278063	587.7875677	3.376719277	1.382350636	80.02999179	11.00766234	9.352563663
Chile	2020	933.2679241	298.1534573	1.160362626	2189.893568	22.78649292	301.9938276	0.717940581	11.98538842	2.803975215	2.148712921	304.5179484	4.848563803	529.4569172	3143.760055	47.35182327	1.472181461	62.75980656	1.050041946	0.803913479	1.101225385	61.11786218	0.287942555	641.5689403	3.676463382	1.511449754	90.65447563	11.4990425	9.93631815
Chile	2025	935.1229295	298.3630812	1.162581353	2187.86158	22.89899827	303.7188478	0.722520946	11.96139119	2.822713304	2.162639142	305.5315869	4.858410389	531.3286218	3166.143396	47.67569339	1.480326092	63.22197516	1.056866262	0.804159119	1.108234728	61.08906455	0.289746933	645.3870094	3.697896138	1.520043002	91.36305771	11.53152319	9.980708363
Chile	2030	936.6229695	298.3550391	1.165300946	2186.870298	23.04221422	305.5132534	0.726957396	11.93699918	2.841471665	2.176283959	306.8442608	4.868266621	532.7246175	3188.699735	48.00500352	1.48843248	63.67773412	1.063565949	0.805020778	1.115012124	61.10607671	0.291471193	649.0420055	3.717962999	1.528933513	92.10907898	11.5635567	10.01935267
Chile	2040	937.4390678	298.2869503	1.168619494	2181.548062	23.24808125	308.0458215	0.733210501	11.88705583	2.86812044	2.195569742	308.7570953	4.881512202	534.1937451	3221.090811	48.47452409	1.499868642	64.33470582	1.073039889	0.805306408	1.124560733	61.06602228	0.293893464	654.3203895	3.747033392	1.54136986	93.2088852	11.60646093	10.06402744
Chile	2050	937.1944786	297.199125	1.1699999	2171.306253	23.34049081	309.1271622	0.735834922	11.8027147	2.87943306	2.203696826	309.6250168	4.887035052	534.6536741	3234.928591	48.67486745	1.504711904	64.61466572	1.077034987	0.802586054	1.12856581	60.83674345	0.29490516	656.5592585	3.759321981	1.546658008	93.68883962	11.62423352	10.08005257
China	2020	932.5790553	298.9043856	1.162489874	2189.651271	22.94486125	303.9241446	0.722633728	11.97983655	2.824222459	2.163250704	305.9918265	4.858337589	530.2315968	3168.765003	47.71053388	1.480792389	63.26681807	1.057188775	0.805933248	1.108387169	61.2350932	0.289751063	645.6358038	3.698655334	1.520825368	91.52472401	11.52883775	9.964816018
China	2025	935.7205198	298.8188696	1.165600002	2189.173734	23.06376099	305.591291	0.727079291	11.91380876	2.842201904	2.176713948	307.0833206	4.868410411	532.4476619	3189.520998	48.01956023	1.488780285	63.69305031	1.063781703	0.806499872	1.115194207	61.20601669	0.291510305	649.1418154	3.718652805	1.529333421	92.15537938	11.56584186	10.0136177
China	2030	938.2695435	298.8442765	1.168147367	2187.432651	23.18709861	307.4036532	0.731807586	11.90140656	2.861653594	2.191117737	308.1885707	4.8787465	534.3943467	3212.716287	48.35667044	1.497223399	64.16847606	1.070842406	0.806745747	1.122427841	61.17433897	0.293368787	653.0338102	3.740346341	1.538365316	92.89018255	11.59980408	10.06111062
China	2040	937.9216859	297.9592436	1.170048166	2176.930775	23.3341784	309.1337663	0.735914966	11.8125737	2.879592208	2.203897036	309.551839	4.887270547	534.9002896	3235.010091	48.67621164	1.504794803	64.61732575	1.07712943	0.804613312	1.128691537	60.98776241	0.294943165	656.5960429	3.759569528	1.546719334	93.67708108	11.62502539	10.08465723
China	2050	937.1051986	296.331895	1.170295789	2164.838883	23.35711837	309.2970916	0.736243806	11.75548624	2.881199506	2.204964034	309.7865706	4.887919169	534.7212269	3237.035931	48.70618201	1.50548477	64.65711166	1.077658003	0.800361463	1.129189723	60.66314129	0.29506263	656.8964456	3.761211811	1.547504848	93.76221816	11.62751759	10.0821998
China, Hong Kong Special Administrative Region	2020	933.967496	300.0600028	1.170302975	2182.593964	23.47294719	310.5994549	0.739109025	11.94097524	2.894572016	2.214098831	310.8647601	4.892823224	533.8491618	3254.960427	48.95111067	1.510802997	65.01727947	1.08217033	0.809274441	1.133542623	61.35155524	0.296127846	659.7187377	3.775848634	1.55340857	94.46692945	11.63625397	10.08013661
China, Hong Kong Special Administrative Region	2025	932.5299825	297.0498605	1.169264608	2166.370526	23.38788563	309.2091556	0.735461481	11.82980343	2.879415106	2.202948532	310.1199007	4.885666058	532.7612495	3236.290536	48.68717431	1.504409173	64.6318297	1.07670119	0.802179373	1.127965297	60.83762507	0.294699979	656.5507168	3.758340661	1.546676873	93.8516245	11.61516264	10.04978799
China, Hong Kong Special Administrative Region	2030	933.5710505	295.8555874	1.168579344	2158.597677	23.32200668	308.5854147	0.734180181	11.76253299	2.873356222	2.198843323	309.5004623	4.882812794	532.9896695	3228.452062	48.57562346	1.501902676	64.47887868	1.074671697	0.798455286	1.126020235	60.55922077	0.294226655	655.3912804	3.752467316	1.543732237	93.54844498	11.6083315	10.04733612
China, Hong Kong Special Administrative Region	2040	941.703386	296.6950264	1.174551536	2167.10358	23.52284393	311.6723194	0.742590683	11.70952449	2.906866984	2.224184945	311.2986908	4.902148054	537.8545816	3266.770761	49.14733523	1.516846757	65.26821156	1.087070417	0.802257152	1.138908079	60.7077076	0.297574338	661.9257452	3.789849942	1.559589309	94.6671464	11.67925258	10.15178355
China, Hong Kong Special Administrative Region	2050	940.0014948	296.2092711	1.174862502	2159.04118	23.61707741	312.7555839	0.744949741	11.68427831	2.917810003	2.231688801	312.1547347	4.906630384	537.415506	3281.306843	49.34727389	1.521225789	65.55778766	1.090775711	0.80056779	1.142493301	60.59613656	0.29845396	664.1780331	3.801347947	1.56455372	95.22506374	11.6873742	10.15629881
China, Macao Special Administrative Region	2020	929.2750969	300.2607987	1.166061644	2188.9398	23.27888632	307.552929	0.730944422	12.05000616	2.861417327	2.189338207	309.130469	4.875104336	530.1634886	3215.691623	48.38012216	1.496336538	64.20625957	1.07004216	0.810074021	1.121043577	61.50389309	0.292902028	653.0102011	3.738051597	1.538146601	93.24761297	11.57660432	9.995004574
China, Macao Special Administrative Region	2025	931.9205644	298.4285707	1.167116178	2179.480045	23.24523451	307.3755482	0.731009571	11.9607847	2.860318462	2.189186187	308.82817	4.876015824	531.7011435	3212.754912	48.34971882	1.496294944	64.15651359	1.069937918	0.805530404	1.121169531	61.11699716	0.292980207	652.7469718	3.737816384	1.537751216	93.05029651	11.58704876	10.0151078
China, Macao Special Administrative Region	2030	937.872973	298.7002155	1.171025474	2184.399511	23.35940596	309.27905	0.736297083	11.94974777	2.881085976	2.205041022	309.8269393	4.888457881	535.1799075	3236.227585	48.70144955	1.505619586	64.64140237	1.077688508	0.807379815	1.129277627	61.16660537	0.295096367	656.7875569	3.761024135	1.547615894	93.70703302	11.63283808	10.0879813
China, Macao Special Administrative Region	2040	941.2763982	299.6385651	1.174792349	2184.835151	23.58393221	312.4946144	0.744467551	11.82920092	2.915295423	2.230083778	311.8299105	4.905861077	537.8540453	3277.844194	49.29928263	1.520240994	65.49044358	1.089977388	0.809828185	1.141765826	61.28835443	0.298284851	663.6799519	3.798853331	1.563390736	95.07255557	11.68607771	10.16140515
China, Macao Special Administrative Region	2050	935.6121888	296.1724209	1.171595213	2158.348151	23.49573784	310.8634159	0.739843578	11.71979813	2.897302138	2.21626169	311.0772803	4.895103277	534.6825474	3257.51106	48.99600086	1.512171827	65.06792529	1.083224214	0.799867942	1.134671998	60.61532466	0.296427788	660.1316591	3.77841186	1.554936156	94.51410523	11.64677228	10.09565094
China, Taiwan	2020	939.5288401	301.7581866	1.172998111	2203.474108	23.4977721	311.1276548	0.740779623	12.03078725	2.900330695	2.218902334	311.0544561	4.897968974	536.2454413	3260.077699	49.04165464	1.513713077	65.12220693	1.084500773	0.815893314	1.136119829	61.78470148	0.29682733	660.6223765	3.781566849	1.556552675	94.51795946	11.65942506	10.12453086
China, Taiwan	2025	937.969819	300.1580264	1.172796743	2188.737897	23.51001307	311.1839326	0.740932029	11.96032757	2.901121517	2.219408618	311.2096765	4.897765522	535.8512735	3261.178452	49.05672165	1.514042719	65.14740648	1.084752515	0.810981507	1.136349839	61.41154694	0.296880932	660.8407469	3.783026352	1.556783272	94.57912563	11.66001711	10.11578191
China, Taiwan	2030	937.9701013	298.7038834	1.173189569	2178.752437	23.52234517	311.3461687	0.741340279	11.86005448	2.902781812	2.220647344	311.3220815	4.898952937	536.1203039	3263.083019	49.08533607	1.514808726	65.18591209	1.085359318	0.807314199	1.136974773	61.13018398	0.297042135	661.1571489	3.784762809	1.557631683	94.63492846	11.66386323	10.12152584
China, Taiwan	2040	940.5303952	297.1475295	1.175541289	2168.201458	23.61053764	312.5518492	0.74453716	11.73581929	2.915730389	2.230333932	312.1314414	4.906198068	537.7210352	3277.972276	49.30805578	1.520560613	65.49057612	1.090103244	0.803862758	1.141869462	60.81703891	0.298306496	663.6506212	3.798985303	1.563792169	95.08650661	11.69086071	10.1570505
China, Taiwan	2050	941.6461511	296.5486837	1.176980131	2161.448474	23.69937841	313.8320216	0.747794502	11.67262384	2.92937352	2.240319013	312.9251982	4.91311338	538.7612724	3294.608333	49.54651755	1.526389054	65.83045899	1.095003186	0.802117346	1.146848073	60.66248016	0.299577475	666.4146319	3.814159135	1.570064395	95.63404695	11.71185006	10.18571285
Colombia	2020	931.2722978	297.4833239	1.153253549	2189.531315	22.40148306	297.5362112	0.706959016	11.99482665	2.757279396	2.114870365	300.8898016	4.824718819	526.6156061	3087.885793	46.52993269	1.451902205	61.63018688	1.033419381	0.799876521	1.084454326	60.95981731	0.283684609	632.5267495	3.626207469	1.489303579	88.77271939	11.416124	9.855968589
Colombia	2025	931.9000126	297.4417416	1.156764554	2187.655234	22.59155631	299.638866	0.71207238	11.9868592	2.779167553	2.130665737	302.6935307	4.835863926	527.8051651	3114.047398	46.91635161	1.46141859	62.15710662	1.041180767	0.801104025	1.092260672	60.98009144	0.285661663	636.7202585	3.649499216	1.499756676	89.66263523	11.45549854	9.891077483
Colombia	2030	934.0756489	298.0806748	1.160187886	2189.109292	22.7631448	301.9340804	0.71800025	11.98772319	2.803740089	2.148771461	304.2794054	4.848716191	529.9490413	3143.267444	47.34375441	1.472131778	62.7552567	1.050060192	0.803212801	1.101325913	61.06477255	0.287984493	641.6003602	3.676884928	1.511219318	90.60645518	11.49972964	9.943756276
Colombia	2040	936.6633056	298.6868349	1.16553778	2188.299163	23.06215164	305.7622222	0.727574539	11.95070947	2.844123002	2.1781928	307.0299616	4.869447957	532.8080004	3191.974158	48.05188762	1.489549762	63.7444371	1.064504104	0.805837699	1.115954104	61.16258197	0.291709438	649.5780841	3.720920661	1.530135065	92.22336706	11.56731578	10.02270787
Colombia	2050	937.2363455	298.1311381	1.16853853	2180.183614	23.2445266	307.9879289	0.733066126	11.86442973	2.867520856	2.195128487	308.7285843	4.881172861	534.1222605	3220.364546	48.46408601	1.499613783	64.32012323	1.072823464	0.804849354	1.124339968	61.03240361	0.293836934	654.2036117	3.746415278	1.541084782	93.18637004	11.60553564	10.06211223
Comoros	2020	898.2273587	281.5390982	1.1113511	2096.044798	20.38767334	270.6840495	0.638113368	11.58017054	2.471635749	1.904525532	282.4370483	4.673188093	500.5250548	2748.778604	41.55943397	1.32743392	54.71606207	0.930256228	0.74881825	0.979176591	57.98022871	0.256717533	576.3644915	3.312606788	1.355084309	77.87985039	10.89930508	9.208703028
Comoros	2025	903.0995583	283.5669147	1.116067158	2109.184944	20.58563402	273.5070228	0.645572477	11.6395509	2.502026294	1.927172445	284.2377011	4.689786135	503.9525669	2784.34425	42.08366642	1.340799708	55.44576695	0.941351266	0.755003553	0.990593673	58.34093447	0.259660739	582.3522853	3.346443013	1.369344789	78.98111403	10.95783097	9.287308192
Comoros	2030	906.9741636	285.4444952	1.120512835	2120.846944	20.79386141	276.3367964	0.652847912	11.69286199	2.532131998	1.949380542	286.1334658	4.705912177	506.8481937	2820.046063	42.60687474	1.353923739	56.17376925	0.952241435	0.760912426	1.001720705	58.69559537	0.262513644	588.2708579	3.37945699	1.383502927	80.11959193	11.01246286	9.358499094
Comoros	2040	911.4775892	288.0848083	1.127387946	2135.109476	21.14561209	280.8788241	0.66434708	11.75709249	2.580234714	1.984614624	289.3734278	4.73101388	510.7413927	2877.487557	43.44714379	1.374804337	57.34219672	0.969530413	0.769348064	1.019297518	59.19203216	0.267002824	597.721563	3.432016934	1.40610484	81.99558765	11.09723145	9.45943439
Comoros	2050	915.5959213	289.9385408	1.13345196	2145.346607	21.44175186	284.7108018	0.674108721	11.80342636	2.620893494	2.014479803	292.1065339	4.752479721	514.2546703	2925.772835	44.15594525	1.392528303	58.32533644	0.984181134	0.775659862	1.03422185	59.5413661	0.270820443	605.6887027	3.476510697	1.425254529	83.55882637	11.17103017	9.547673315
Congo	2020	894.4519772	279.1181202	1.106678207	2082.276135	20.14541679	267.4023115	0.629765942	11.50567517	2.436811073	1.878972621	280.2372764	4.654983643	497.5679175	2707.019568	40.95187565	1.312375368	53.86555878	0.917719722	0.741708398	0.966415501	57.53442432	0.253455157	569.4696591	3.274426668	1.338802923	76.52382209	10.83976559	9.131897429
Congo	2025	899.9973664	281.6221955	1.111122349	2097.427417	20.33775006	270.4029819	0.637761364	11.55906859	2.469275598	1.903219365	281.9421642	4.672631221	501.3452879	2745.352536	41.51095161	1.326553297	54.65449136	0.929596116	0.748564776	0.978655613	57.95697739	0.256614255	575.9727324	3.310939046	1.353866877	77.7049204	10.89898011	9.219490035
Congo	2030	901.9221107	283.0232978	1.114111805	2104.686824	20.50849808	272.6349491	0.64331031	11.59125881	2.492733267	1.920284618	283.4927502	4.684675637	503.0121285	2773.79236	41.92272273	1.336617054	55.23083904	0.937975159	0.752816985	0.987132616	58.2261967	0.258771071	580.6091753	3.336327335	1.364850315	78.64936954	10.93682883	9.266944965
Congo	2040	903.9211205	284.358698	1.118728874	2111.315915	20.75282582	275.575256	0.650635016	11.64355048	2.52367474	1.942805135	285.77852	4.70059967	505.1353317	2810.764724	42.46567656	1.350056898	55.98017161	0.94903224	0.757557769	0.998322851	58.48805101	0.261618993	586.6321072	3.369836522	1.37947243	79.87978823	10.99178339	9.324564657
Congo	2050	908.9945534	286.496991	1.12461935	2125.150774	21.01429764	279.0928228	0.65975249	11.71634869	2.561215359	1.970587956	288.1775003	4.720895205	508.9402911	2854.914519	43.11654802	1.366522308	56.88175705	0.962652015	0.76458662	1.012270698	58.89041309	0.265201423	593.9782233	3.411128116	1.397177711	81.27441716	11.06292102	9.41496961
Costa Rica	2020	930.8437934	297.5106486	1.156063143	2186.758159	22.57670358	299.4193349	0.711449204	11.9819316	2.7767936	2.128816005	302.5596706	4.834246544	527.2670665	3111.561736	46.87678616	1.460303813	62.10615114	1.040278159	0.800887853	1.091303651	60.98081788	0.285409423	636.2960782	3.646971328	1.498562201	89.60249025	11.44867775	9.880605308
Costa Rica	2025	933.201306	297.8680753	1.159752815	2187.603185	22.7510828	301.6878326	0.717285431	11.98769449	2.800976834	2.146639406	304.1776941	4.847119383	529.4662249	3140.13399	47.29733996	1.470897897	62.68959081	1.049018922	0.80264711	1.100228928	61.03341081	0.287696706	641.0441935	3.673657549	1.50994751	90.5204826	11.49384836	9.933862496
Costa Rica	2030	935.8276601	298.4747472	1.163324232	2189.714026	22.92750762	304.0653056	0.723379456	11.98559592	2.826284337	2.165264473	305.7907977	4.860489184	531.7327107	3170.28378	47.7379076	1.481903855	63.30475571	1.058154046	0.804915792	1.109547374	61.13223204	0.290082867	646.0453102	3.70153084	1.521804183	91.49201926	11.53881594	9.990586822
Costa Rica	2040	937.3955909	298.7358105	1.167740722	2185.910286	23.19233052	307.3861204	0.731603051	11.91195874	2.861219268	2.190599051	308.2353925	4.878088948	533.8661295	3212.681951	48.35252649	1.496906872	64.16461161	1.070597	0.806344129	1.122107103	61.15986135	0.293272736	652.9592114	3.739557704	1.538133806	92.91992171	11.59538843	10.05338849
Costa Rica	2050	937.5305464	297.5640339	1.169997772	2174.309169	23.33237893	309.0583468	0.735706785	11.81506373	2.878769269	2.203271445	309.5467855	4.886820451	534.7615902	3234.002224	48.66222791	1.504454117	64.59658	1.076823495	0.803586842	1.128372406	60.91034738	0.294860051	656.4241828	3.758656126	1.546353784	93.64852419	11.6239924	10.08119619
Cote d'Ivoire	2020	892.2666452	278.8285879	1.103407676	2077.651896	20.03713175	266.2571211	0.626756538	11.4899234	2.424640607	1.869858902	279.1755769	4.647809229	496.0136436	2693.758658	40.74269804	1.306749845	53.59628342	0.913256763	0.739327028	0.961807495	57.44107942	0.252264222	567.2872646	3.261438316	1.332738076	76.12733731	10.80761679	9.101061909
Cote d'Ivoire	2025	894.2242245	279.8086409	1.10619859	2084.202116	20.16246354	267.7968256	0.630688601	11.52837221	2.440965743	1.881875353	280.3493405	4.656530025	497.4947836	2712.865757	41.02686177	1.313933853	53.98473175	0.919150439	0.742754567	0.967820138	57.63628351	0.253804008	570.4285401	3.27917371	1.34050704	76.74067064	10.83956743	9.136747842
Cote d'Ivoire	2030	897.3035462	281.1891758	1.109585042	2093.369731	20.30649163	269.7577787	0.635816379	11.57087017	2.461965773	1.897471705	281.6719552	4.668002656	499.7545643	2737.431604	41.3900154	1.323181395	54.48735559	0.926793666	0.747153639	0.975666755	57.89243858	0.255823166	574.5368403	3.302373071	1.350417785	77.50833759	10.88037681	9.189053814
Cote d'Ivoire	2040	903.4992139	284.1339259	1.116755454	2111.914754	20.63408653	274.168029	0.647197672	11.65841374	2.508961214	1.932187129	284.6698721	4.693233807	504.3601698	2792.920559	42.20592268	1.343729997	55.6195542	0.943814867	0.756507272	0.993075206	58.44558633	0.260289952	583.7487191	3.353978817	1.372549142	79.27127729	10.96762152	9.300451597
Cote d'Ivoire	2050	908.1295282	286.5250728	1.123108132	2125.76179	20.9428427	278.2032947	0.657492416	11.71992202	2.551796182	1.963671952	287.5108012	4.715881715	508.1289167	2843.796095	42.95229814	1.362393901	56.65563343	0.959259165	0.764239567	1.008815435	58.89654482	0.264317761	592.1484533	3.400862371	1.392711597	80.91432428	11.04516251	9.394921463
Croatia	2020	938.1609629	298.4529211	1.170465344	2181.666244	23.33899039	309.0810364	0.735822562	11.87279983	2.879091695	2.203584681	309.6262178	4.887091415	534.956702	3233.975019	48.66653708	1.504684001	64.5963484	1.076973697	0.806315029	1.128552486	61.09757918	0.294911475	656.4250958	3.758982069	1.546571712	93.6353735	11.62773032	10.08334249
Croatia	2025	940.113493	298.6188379	1.172333887	2182.743244	23.41450522	310.2390984	0.738894901	11.86956164	2.891547011	2.212896772	310.2989483	4.894174602	536.5036846	3248.613505	48.88086692	1.510172047	64.89729973	1.081534461	0.807079652	1.133256277	61.11801354	0.29612615	658.9094607	3.772909775	1.552425603	94.08225163	11.65139568	10.11843052
Croatia	2030	940.9551831	298.6810753	1.173574335	2181.594939	23.48900826	311.2422338	0.741404592	11.84991328	2.902141724	2.220611296	310.9708594	4.899497507	537.2407188	3261.502571	49.06672481	1.514694139	65.15901484	1.085321976	0.807367763	1.137090561	61.11890555	0.297102209	661.0181811	3.784460085	1.557341816	94.51051359	11.6679362	10.13972595
Croatia	2040	939.891152	297.8452519	1.174236977	2172.865014	23.55938255	311.9739413	0.743053299	11.78423268	2.909616699	2.225811278	311.6398226	4.902759818	537.0915458	3271.010179	49.20202481	1.517807565	65.34918104	1.08788605	0.805158658	1.139599538	60.94562498	0.297723612	662.5063699	3.792395739	1.560814854	94.86753721	11.6771137	10.14323934
Croatia	2050	938.8096674	296.4366584	1.173689198	2162.704527	23.54087041	311.6393104	0.742131366	11.72638627	2.90595996	2.223037668	311.4838554	4.900685301	536.5410356	3266.769174	49.13978133	1.516200112	65.2615654	1.086529389	0.801296019	1.138186494	60.66726574	0.297356011	661.7783351	3.788279627	1.559115317	94.74477391	11.67002094	10.1310889
Cuba	2020	936.353866	299.1212289	1.16720201	2190.465557	23.16148324	306.7415184	0.729812303	11.90665725	2.854033075	2.185190246	307.9795748	4.874381898	533.0330224	3203.993598	48.22948729	1.49382013	63.9827765	1.067949547	0.807960876	1.119364031	61.2923445	0.29256192	651.430173	3.730987481	1.534954755	92.65229646	11.58418094	10.03407211
Cuba	2025	938.2841472	298.9147819	1.169190318	2186.010734	23.25356011	308.1510246	0.733636288	11.84513228	2.869514938	2.196775241	308.8220765	4.882503284	534.6971082	3222.232511	48.49572362	1.500606616	64.3612277	1.073623056	0.807112071	1.125218996	61.17926059	0.294074558	654.5745977	3.748921315	1.542040172	93.22031577	11.61289966	10.07134672
Cuba	2030	939.687927	298.4296374	1.171207511	2181.986194	23.35777376	309.5638227	0.737187177	11.84837877	2.884385968	2.207659756	309.7609663	4.890459875	535.9783207	3240.140758	48.75563414	1.507032995	64.72481065	1.078964339	0.806285373	1.130646305	61.08377214	0.295460138	657.5145804	3.765047152	1.54904132	93.80263711	11.63793297	10.10519052
Cuba	2040	939.4622021	297.5817943	1.172965927	2172.605729	23.48478733	311.0414956	0.740735773	11.80127994	2.899791474	2.218676747	310.9490563	4.897795304	536.4746882	3259.120845	49.0293276	1.513577839	65.10786038	1.084382388	0.804236129	1.136059645	60.90016657	0.296823895	660.5636954	3.781676342	1.556219552	94.46824125	11.6609114	10.12549292
Cuba	2050	939.4498246	296.7358276	1.173823588	2165.602414	23.53465627	311.6200297	0.742159494	11.74548144	2.905865467	2.223069454	311.4206916	4.900853293	536.8006297	3266.43818	49.13639678	1.516208923	65.25612693	1.0865404	0.802155338	1.138233568	60.72652627	0.297375152	661.7533524	3.788281355	1.559081951	94.71733996	11.67136782	10.13508021
Curacao	2020	935.8684339	296.3891249	1.163745034	2176.753125	22.92419378	303.8668495	0.72283433	11.79296587	2.823974316	2.163586568	305.7830043	4.859823278	531.7368373	3167.079098	47.69731304	1.481037904	63.23677636	1.057330075	0.80014177	1.108714705	60.76272584	0.289871196	645.4737965	3.69849543	1.520958623	91.37723339	11.53887508	9.98816496
Curacao	2025	936.7484242	297.0161605	1.164905928	2174.878657	23.02482065	305.484874	0.727060594	11.80525133	2.841589893	2.176519787	306.6728268	4.868204018	532.9307476	3188.852473	48.00450688	1.48848191	63.68663792	1.063674891	0.800605054	1.115175893	60.7776591	0.291523536	649.1765211	3.718932441	1.528788784	92.10028564	11.56321091	10.02179401
Curacao	2030	935.479107	296.457168	1.165676057	2170.373555	23.10024311	306.1774193	0.728452197	11.81126694	2.84825585	2.181000319	307.3819499	4.871273498	532.6048751	3197.512346	48.12785267	1.491221713	63.85456612	1.065891699	0.799747718	1.117286755	60.71253668	0.292034319	650.435669	3.725249703	1.532044077	92.43945625	11.5704188	10.02357504
Curacao	2040	934.751088	295.9793845	1.166475492	2165.844277	23.15129295	306.6386509	0.729547084	11.82229558	2.853073986	2.184416156	307.8949496	4.873465415	532.6037277	3203.265518	48.21396256	1.493333601	63.97065964	1.067572959	0.798696606	1.118955745	60.61215558	0.292452598	651.3537563	3.730497595	1.534336063	92.64993129	11.57952588	10.02530583
Curacao	2050	936.716423	296.6879767	1.168416656	2170.240031	23.23504379	307.8282752	0.732663901	11.81202404	2.865826617	2.193893055	308.6530448	4.88040837	533.9982814	3218.259761	48.43439527	1.49892194	64.27759599	1.072216999	0.800996945	1.12372538	60.74404449	0.293680358	653.864662	3.74460543	1.540324829	93.117358	11.603526	10.0580092
Cyprus	2020	936.5990951	299.9637765	1.165389241	2197.772673	23.06777194	305.7516335	0.727424489	12.03180142	2.843788999	2.177808341	307.0791106	4.86897705	532.4711747	3191.824152	48.04845334	1.489317362	63.73802616	1.064321803	0.809406367	1.115719101	61.43823823	0.291639565	649.4828225	3.720138053	1.52999614	92.23735817	11.56470004	10.01818373
Cyprus	2025	939.114242	300.1902141	1.168690918	2199.066303	23.20702497	307.5860008	0.732210574	12.01845776	2.863410159	2.192370671	308.3718966	4.879751646	534.5523888	3214.695133	48.38793316	1.497994125	64.20581775	1.071458738	0.810919165	1.123042459	61.47788355	0.293523387	653.3048332	3.741797531	1.539296225	92.95393613	11.60376805	10.06582154
Cyprus	2030	940.7641809	300.7009572	1.171187594	2199.359008	23.34328398	309.4917837	0.737111889	12.00444841	2.883795226	2.207358349	309.6111157	4.890306697	536.2602502	3239.223286	48.74306088	1.506804975	64.70796009	1.078810479	0.812331432	1.130536528	61.53545114	0.295441353	657.4021881	3.764563406	1.54873413	93.75150219	11.63801179	10.10958317
Cyprus	2040	939.0026319	299.6719136	1.172554953	2186.811773	23.48183889	311.002511	0.740554392	11.9160019	2.899262421	2.21817988	310.911392	4.897230192	536.1592538	3258.852984	49.0219632	1.513247065	65.10098174	1.084143546	0.809656933	1.135777982	61.32129897	0.296744251	660.4875228	3.780977795	1.555916894	94.47663196	11.65704463	10.12109914
Cyprus	2050	938.5848106	297.9571142	1.173157201	2174.019927	23.51411535	311.2970916	0.741257222	11.81760541	2.902316834	2.220362716	311.234463	4.898774462	536.2415574	3262.439146	49.07625311	1.514608963	65.17317725	1.085217112	0.805300537	1.136850078	60.97926539	0.297014231	661.0599894	3.784252124	1.557404763	94.6036868	11.66338705	10.12362497
Czechia	2020	933.5239633	297.5774305	1.166401961	2173.948283	23.17956586	306.9154693	0.73017782	11.91582066	2.856036866	2.186431949	308.1787178	4.874281514	532.2552951	3207.221152	48.26837026	1.494520618	64.05166747	1.0685691	0.802507418	1.119913604	60.89837797	0.292686355	651.9979415	3.73402794	1.535583442	92.81319966	11.58168763	10.0207876
Czechia	2025	936.2177336	297.4433709	1.168417508	2176.423145	23.23512686	307.7015498	0.732247116	11.86326568	2.864271119	2.192664202	308.6666876	4.87961805	533.7176313	3216.392777	48.40875975	1.498254047	64.23670327	1.071618078	0.803396095	1.123084698	60.92553139	0.293510418	653.5010046	3.74250183	1.539697725	93.06656361	11.60120909	10.05234516
Czechia	2030	938.3686787	297.9810685	1.16995215	2178.514071	23.30317946	308.7580965	0.735094256	11.81201365	2.87580502	2.201291558	309.2756668	4.885652914	535.0082561	3229.966582	48.60716271	1.503280551	64.51684457	1.075843296	0.804799219	1.127443867	60.99496207	0.294636384	655.8123758	3.755602713	1.544997711	93.48579145	11.6223296	10.08209797
Czechia	2040	937.3298656	296.9706385	1.170067532	2168.25988	23.35535892	309.3875508	0.736486734	11.75868171	2.88221363	2.205707846	309.7468358	4.888306288	534.7902648	3238.495361	48.72387996	1.505847887	64.68765202	1.078022938	0.801733709	1.129561085	60.77509029	0.295157547	657.1522483	3.762465738	1.547880486	93.81083023	11.62696315	10.08526524
Czechia	2050	934.6427881	295.008349	1.168113412	2155.442419	23.27192172	308.0637698	0.732964091	11.73212154	2.867915912	2.195026586	309.0152915	4.880511474	533.0907199	3221.601213	48.47770406	1.499616388	64.34039821	1.07279123	0.796289252	1.124168199	60.40549964	0.293765489	654.2937266	3.746467035	1.541241343	93.29233936	11.60111611	10.04556578
Democratic People's Republic of Korea	2020	931.291019	298.1906842	1.157120294	2188.276616	22.65523896	300.569444	0.714329373	11.97271201	2.788980224	2.137676501	303.2537648	4.840364617	528.0650788	3126.669055	47.09079643	1.46546096	62.41437428	1.0446289	0.802440369	1.09570341	61.08576895	0.286528492	638.7982264	3.660518596	1.504136595	90.1089609	11.46562413	9.904698375
Democratic People's Republic of Korea	2025	930.2422288	297.408806	1.157836886	2181.562868	22.70700974	300.9355879	0.715087068	11.89398725	2.792598877	2.140113275	303.780564	4.841813126	527.7611014	3131.068767	47.15767827	1.467024183	62.50012947	1.045834307	0.800815846	1.096852932	60.94608423	0.286807017	639.4366236	3.664086464	1.505926191	90.28800183	11.47214796	9.901010446
Democratic People's Republic of Korea	2030	931.3791414	296.8195523	1.159286755	2177.45069	22.76224881	301.6885971	0.717112203	11.88822976	2.800766864	2.146240591	304.2984921	4.846410323	528.7592823	3140.444873	47.29787848	1.470682754	62.69351397	1.048834354	0.799553045	1.099954245	60.81569875	0.287609284	641.0362691	3.673304329	1.509791095	90.57320836	11.48958894	9.922201568
Democratic People's Republic of Korea	2040	936.0826041	297.5512811	1.164104389	2181.782951	22.9733025	304.6410528	0.724814396	11.89427776	2.8323605	2.169680079	306.2147069	4.863552395	532.1183457	3177.633458	47.84464887	1.484519428	63.45404099	1.060322327	0.802547814	1.111739307	60.9396634	0.290640225	647.2481062	3.708175	1.524641775	91.73851127	11.54883939	10.00160796
Democratic People's Republic of Korea	2050	935.415867	297.5470945	1.165329023	2177.431851	23.08676045	306.0094488	0.728051783	11.85455775	2.846570807	2.179770852	307.2604665	4.870143622	532.3990016	3195.51101	48.09833579	1.490466554	63.8146223	1.065288196	0.802435643	1.116674905	60.91832608	0.291878388	650.1148511	3.723545768	1.531189084	92.37651116	11.56708434	10.01857336
Democratic Republic of the Congo	2020	880.2777402	273.043269	1.091539639	2039.420787	19.5194953	259.0336649	0.607936949	11.30684995	2.347420403	1.812580524	274.4790451	4.605845784	487.7809186	2602.887929	39.40609753	1.272931417	51.73907519	0.885183423	0.721699064	0.933012263	56.36468273	0.244859328	552.1290079	3.17639735	1.296399748	73.28096392	10.6626358	8.906118539
Democratic Republic of the Congo	2025	886.1384311	275.2580627	1.096418641	2055.557614	19.70124075	261.6974502	0.615077261	11.37036969	2.376191555	1.834177337	276.1227059	4.62203154	491.5006764	2636.123502	39.89970616	1.285684129	52.42189701	0.89575701	0.728571902	0.94394755	56.7706797	0.247689071	557.752315	3.208388484	1.309981745	74.28029699	10.72119727	8.988268493
Democratic Republic of the Congo	2030	890.9133459	277.4829163	1.101167688	2070.336828	19.90805396	264.5726289	0.622560785	11.43804034	2.406908642	1.856956599	278.0000288	4.638737027	494.7715377	2672.262337	40.4314768	1.299138887	53.16023523	0.906921842	0.735430988	0.955397635	57.18692797	0.250633177	563.7758204	3.242176246	1.324448028	75.41260316	10.77895898	9.065776898
Democratic Republic of the Congo	2040	898.6066281	281.3596359	1.110502078	2095.267313	20.33557959	270.1928984	0.636993884	11.56502777	2.46665381	1.901018711	281.9314281	4.670764096	500.4693055	2742.747891	41.46996493	1.325279048	54.59630468	0.928529006	0.747918606	0.977471175	57.92936137	0.256291994	575.4338635	3.30749971	1.352663853	77.66143115	10.89062631	9.204423669
Democratic Republic of the Congo	2050	907.1327923	285.4095587	1.120659013	2121.058177	20.79692189	276.3446547	0.652866074	11.69313312	2.532196708	1.949433303	286.1669736	4.70598803	506.8782542	2820.025087	42.60791307	1.353974019	56.17291329	0.95226708	0.760963467	1.001748682	58.69504632	0.262521167	588.2593211	3.379447763	1.38356767	80.11714022	11.01338228	9.358825517
Denmark	2020	936.619913	298.0723242	1.165730345	2179.698407	23.09938087	306.3896234	0.729221385	11.85984763	2.851033729	2.183244398	307.3600996	4.872504296	533.1363257	3200.680201	48.17278332	1.492432095	63.92546739	1.066983338	0.803349075	1.118470938	60.97294886	0.292351517	651.076031	3.729179019	1.533121909	92.52034459	11.57554996	10.03328147
Denmark	2025	934.1836263	296.9266666	1.165056551	2171.604825	23.10447908	306.1544304	0.728231213	11.82192926	2.847812547	2.180446573	307.4215349	4.870386659	531.9355924	3197.609348	48.12404092	1.490864121	63.85406464	1.065630383	0.800636547	1.116939723	60.79899919	0.291929545	650.3911146	3.724609897	1.53174086	92.48140639	11.56482774	10.01333422
Denmark	2030	932.5874111	295.7910544	1.164194268	2163.401411	23.07329338	305.5369442	0.726564637	11.79833567	2.841149877	2.175419289	307.1729138	4.866454744	530.9323739	3189.703631	48.0101802	1.487957449	63.69113949	1.063170227	0.797518387	1.114386374	60.57752904	0.291267048	649.0364133	3.717150327	1.528637854	92.24966402	11.5530946	9.990376534
Denmark	2040	934.7219239	295.7090045	1.165374336	2165.019271	23.08605982	305.8700274	0.727665504	11.81516641	2.845032052	2.178607043	307.2815932	4.869352275	532.1649427	3193.526118	48.07208665	1.489854388	63.77342038	1.064718795	0.79770897	1.116082984	60.5584925	0.291724622	649.7702043	3.721767419	1.530540872	92.31809825	11.56600105	10.01224293
Denmark	2050	936.028486	296.5240705	1.166721455	2169.35342	23.15816532	306.8922053	0.730276653	11.797567	2.855907003	2.186595472	307.9272899	4.875003643	533.1065537	3206.630548	48.26166154	1.494534342	64.04068675	1.068637594	0.800023068	1.120075121	60.70821951	0.292745834	651.9410175	3.733743888	1.535592017	92.74252271	11.58393089	10.03691243
Djibouti	2020	917.6001972	291.7097115	1.136609845	2158.647491	21.59856903	286.5896365	0.67870619	11.9049172	2.640385923	2.028633504	293.5513167	4.762855743	515.7261625	2949.051581	44.49857271	1.400984512	58.79328787	0.991131832	0.781734033	1.041244205	59.94093116	0.272605236	609.4164587	3.496976221	1.434605304	84.32777009	11.20569149	9.588373242
Djibouti	2025	921.7663234	293.3320246	1.141326556	2167.300035	21.80361268	289.412911	0.6862102	11.94208784	2.670974986	2.051420736	295.4541957	4.779155122	518.945967	2984.755676	45.02636035	1.414467103	59.5280799	1.002295955	0.786644476	1.052729712	60.19569139	0.275565559	615.4581377	3.531450167	1.448882921	85.44406889	11.2655197	9.661115194
Djibouti	2030	926.3992449	295.1177315	1.146580939	2178.50065	22.04120951	292.711069	0.694745446	11.9663568	2.706134691	2.077433587	297.6108248	4.798286579	522.5509912	3026.345435	45.63608792	1.429841884	60.37757598	1.015048406	0.792552838	1.065786557	60.53423234	0.278918591	622.3875785	3.570156791	1.465431225	86.7577296	11.33025513	9.747738828
Djibouti	2040	930.6781064	297.2880995	1.1539314	2186.946791	22.44627798	297.9542571	0.707929038	11.97613772	2.761584199	2.117905913	301.3315622	4.826724232	526.6205905	3093.09847	46.60714912	1.453768646	61.73463699	1.034914232	0.799608558	1.085932281	60.92431457	0.284053795	633.3466099	3.630780906	1.491362499	88.96354113	11.42365389	9.85833912
Djibouti	2050	930.4019553	296.9491098	1.156883789	2179.626311	22.6450709	300.2913103	0.713584424	11.93127459	2.785988839	2.135425949	303.191419	4.838645852	527.6139097	3122.999549	47.03956257	1.464197494	62.33893071	1.043527278	0.799190522	1.094562333	60.84147443	0.286232868	638.1727663	3.657189231	1.502776238	90.00079823	11.4615192	9.893528225
Dominican Republic	2020	921.6999975	292.4618097	1.141006676	2160.695054	21.79585601	289.4009158	0.686144469	11.8599374	2.6707692	2.051237071	295.3567267	4.779083499	518.9159376	2984.797918	45.02333096	1.414306474	59.52838659	1.002207328	0.78414889	1.052627911	60.02276483	0.275537238	615.4584323	3.531157706	1.448749921	85.44815616	11.26277012	9.662147113
Dominican Republic	2025	924.5911025	293.3646261	1.145132548	2166.079219	21.9852438	291.8263104	0.692362792	11.87625942	2.696545243	2.07022981	297.1142635	4.792881766	521.3025415	3015.146679	45.47166293	1.425613004	60.14670483	1.011521753	0.787672881	1.06213734	60.19866648	0.277973901	620.4761559	3.5593618	1.460946785	86.42052714	11.31169847	9.719919211
Dominican Republic	2030	927.8831664	294.5997459	1.149197109	2172.590161	22.17933479	294.4734724	0.699201289	11.89904248	2.724816659	2.091097437	298.8888729	4.80789938	523.9706419	3048.690461	45.96277626	1.437940091	60.83223518	1.021754027	0.791662661	1.072596626	60.41417214	0.28065648	626.0630445	3.590621441	1.474186499	87.49251341	11.36290147	9.785114705
Dominican Republic	2040	931.5519704	296.2842068	1.155636263	2179.131175	22.52912775	298.9836006	0.710538351	11.91661451	2.772482542	2.125896683	302.1049942	4.832479589	527.5210029	3106.001479	46.79738652	1.458536077	61.99706568	1.038834852	0.797382572	1.089921015	60.7210714	0.285073096	635.4693336	3.642674518	1.49651923	89.38374465	11.44390715	9.880905617
Dominican Republic	2050	933.5149391	296.8519673	1.160345141	2178.962042	22.78882289	302.2191458	0.718622535	11.89107695	2.806609398	2.150746433	304.5156584	4.84997244	529.8665919	3147.028048	47.39605174	1.473299831	62.83009882	1.051035044	0.799888965	1.102271975	60.81735668	0.28821719	642.1831085	3.679880311	1.512544804	90.74938728	11.50236391	9.945303218
Ecuador	2020	920.6909476	292.3622583	1.140198292	2158.955711	21.77876328	289.1721568	0.685463293	11.86531008	2.668216171	2.049225918	295.1901169	4.777372406	518.3384506	2982.218951	44.98115675	1.413075875	59.4744788	1.001226885	0.783511029	1.051581013	59.99796893	0.275259911	614.9999433	3.528282169	1.447474588	85.38722594	11.25458443	9.651895625
Ecuador	2025	922.4823375	292.8790672	1.143566009	2161.537118	21.93953761	291.1233271	0.690401631	11.86835727	2.688852572	2.06435177	296.6996331	4.788278917	520.0307187	3006.557264	45.34146317	1.422126303	59.96901348	1.008648513	0.785902451	1.059129818	60.10435594	0.277188621	618.9940043	3.5507292	1.457273536	86.18022594	11.29376096	9.694018278
Ecuador	2030	925.5209955	293.8770482	1.147332591	2166.894965	22.11347162	293.4831835	0.696522258	11.88239151	2.714087578	2.083011226	298.2959033	4.801781581	522.4940525	3036.36225	45.7792624	1.433168149	60.57852148	1.017796538	0.789273939	1.068492462	60.27735396	0.279592235	623.9669916	3.578658106	1.469116943	87.12744372	11.34059814	9.753050718
Ecuador	2040	929.6862358	295.4810217	1.15372937	2173.653745	22.44718704	297.8531168	0.707585453	11.89259128	2.760382018	2.116913428	301.3571792	4.825895331	526.2221308	3091.809842	46.58807045	1.453222732	61.70684461	1.034432312	0.794785503	1.085402581	60.56701133	0.283910621	633.0989452	3.629326884	1.490818579	88.94003291	11.42077235	9.850512874
Ecuador	2050	932.0154801	296.1411154	1.158579741	2174.276784	22.70991818	301.1640689	0.715892086	11.8725875	2.795355385	2.142423228	303.7907712	4.843901699	528.7416539	3133.7868	47.20083598	1.4683652	62.55978578	1.046954567	0.797546709	1.098095176	60.67909128	0.287144789	639.9819269	3.667510027	1.507236229	90.33017363	11.48107077	9.918478963
Egypt	2020	902.4276204	284.2480642	1.122645058	2109.710953	20.99646087	277.8466161	0.65567012	11.65462383	2.546362688	1.958649732	288.1194237	4.711733785	505.2726067	2838.452887	42.8752785	1.359797846	56.52518837	0.956842148	0.759668774	1.005987898	58.58020106	0.263522142	590.8170323	3.392373189	1.390603609	80.89139841	11.02955234	9.344737971
Egypt	2025	911.3019881	286.8348425	1.128195111	2127.939644	21.14796462	280.6312313	0.66384367	11.71950425	2.577818497	1.982992564	289.478861	4.730049575	510.7818641	2873.539764	43.40240008	1.374051119	57.2636698	0.968727776	0.766711061	1.018534011	58.95331698	0.266818235	597.1028592	3.429533051	1.405170449	81.84822871	11.10209368	9.452699882
Egypt	2030	918.3310438	289.6650494	1.133872475	2147.167188	21.38745585	284.3580037	0.67366155	11.77882364	2.617789456	2.012793375	291.5789086	4.752292315	515.5648706	2920.817688	44.09164244	1.391503552	58.23278234	0.983326957	0.775120805	1.033562056	59.47829805	0.270693311	605.0624671	3.473847066	1.423878789	83.30138042	11.1746537	9.565064742
Egypt	2040	917.6784455	291.1166838	1.137142947	2149.207502	21.65869731	287.5430044	0.681177836	11.79477956	2.650768419	2.036217849	294.0871898	4.767650887	516.2922048	2962.016196	44.68028987	1.405346352	59.06135597	0.994854322	0.77928357	1.045021356	59.74884162	0.273568483	611.6221479	3.509111709	1.439183093	84.76660566	11.21910696	9.605747332
Egypt	2050	920.957518	291.7411422	1.142058009	2153.444027	21.87021892	290.1926921	0.688027135	11.814899	2.679004462	2.057097917	296.0717171	4.782991345	519.0775449	2994.888975	45.17012688	1.417840434	59.73198107	1.005090959	0.782426996	1.055498702	59.87268113	0.276258377	617.0765189	3.540073995	1.452618753	85.80847479	11.27588781	9.67020922
El Salvador	2020	924.763804	293.5490348	1.14321888	2167.874639	21.89031546	290.8466759	0.689975769	11.88681001	2.686355204	2.062863336	296.1919888	4.78750196	520.7194643	3003.167389	45.29198749	1.421099513	59.90523189	1.007902678	0.787330712	1.058492644	60.21593341	0.277049903	618.5499416	3.548493163	1.456005147	86.01410433	11.29126442	9.704520071
El Salvador	2025	925.3335574	294.0036025	1.146510912	2169.405695	22.06669026	292.8579056	0.694912427	11.90196504	2.707373846	2.078083853	297.8612565	4.798376139	521.992685	3028.294264	45.66215241	1.430258277	60.41299853	1.015379172	0.789646769	1.066031395	60.32311905	0.278962985	622.6147603	3.571085261	1.466017815	86.86180918	11.32913439	9.740212858
El Salvador	2030	928.2311356	294.9968471	1.150541092	2174.81663	22.253326	295.3170664	0.701264652	11.92486103	2.733626117	2.097465364	299.5867617	4.81237018	524.4696074	3059.251228	46.11811745	1.441759386	61.04533744	1.024882549	0.793172792	1.075747112	60.50049728	0.28145515	627.7636418	3.600051279	1.478370741	87.85043612	11.37840661	9.799746208
El Salvador	2040	933.7129402	297.2771232	1.158305359	2185.695976	22.64908834	300.5815876	0.71467163	11.96663937	2.789527474	2.13849841	303.2088555	4.841666503	529.2084797	3126.062726	47.09312736	1.466011202	62.40665406	1.045013081	0.800694066	1.096243569	60.91272657	0.286696124	638.804929	3.661423883	1.504558687	90.01990905	11.47615046	9.921160741
El Salvador	2050	935.1252048	297.8967869	1.163206531	2183.891759	22.94241736	304.1950688	0.723600655	11.8961319	2.827514033	2.166020288	305.9309649	4.860770656	531.4442577	3172.117075	47.76187588	1.48234626	63.3403063	1.058531496	0.803239674	1.109879631	61.0132939	0.290157514	646.306307	3.702744439	1.522342394	91.57590194	11.53827666	9.987381585
Equatorial Guinea	2020	895.5977861	283.7573536	1.112752652	2102.582455	20.58941657	272.9594073	0.643298055	11.72266061	2.495061096	1.920857091	284.3154873	4.683019419	500.0756494	2778.943745	41.98282964	1.337043219	55.32157578	0.938307497	0.754104442	0.987068131	58.37227336	0.258674783	581.1233691	3.337793775	1.36575056	79.00822389	10.9240679	9.222045674
Equatorial Guinea	2025	900.1528756	285.1577279	1.115856864	2114.872181	20.67988082	274.459632	0.647458022	11.7633109	2.511403904	1.933331933	285.1096851	4.692932017	502.8290224	2797.419946	42.2596549	1.344399938	55.70334605	0.944405873	0.758660359	0.993447127	58.6444351	0.260339529	584.3085999	3.356071595	1.373535702	79.52522028	10.96031258	9.279478309
Equatorial Guinea	2030	903.7483474	286.3688474	1.119358608	2124.25185	20.81543123	276.308804	0.65233206	11.812715	2.531217731	1.948118819	286.3523528	4.70398991	505.1971604	2820.323114	42.60106798	1.353180469	56.1716676	0.951649205	0.76289647	1.000908293	58.88398702	0.262264428	588.1378729	3.377820246	1.382955041	80.22579102	11.0008082	9.332728898
Equatorial Guinea	2040	911.0426905	289.3093502	1.12725028	2143.706478	21.15070183	280.8899083	0.664305533	11.8766517	2.580255432	1.984537198	289.4247009	4.730789678	510.4940671	2877.710245	43.44909542	1.374761416	57.34545093	0.969496626	0.772549549	1.019230273	59.43728092	0.266979124	597.7286282	3.431929232	1.406099223	82.01804572	11.09581537	9.455654728
Equatorial Guinea	2050	916.2646056	291.5145957	1.13430156	2155.779938	21.4909771	285.3635041	0.675740676	11.88458731	2.627779055	2.019495293	292.5526815	4.755973843	514.7444064	2934.121775	44.27670478	1.395477381	58.49478451	0.986643452	0.779976117	1.036715209	59.85078007	0.271455281	607.0536948	3.484001123	1.428462953	83.83570431	11.18205417	9.561584194
Eritrea	2020	901.2175889	280.7434341	1.110666144	2094.066465	20.24355809	269.3254484	0.635533936	11.5400619	2.45875231	1.896085268	281.1156234	4.667986963	501.7097405	2731.237023	41.31727508	1.322389131	54.37819473	0.926069429	0.74602639	0.975274109	57.74295345	0.255791055	573.8691308	3.300667912	1.348946669	77.16404652	10.89226379	9.211192005
Eritrea	2025	908.3864594	283.7849887	1.117810264	2117.810948	20.55933646	273.651811	0.646470316	11.62210727	2.504140713	1.929502606	283.9303162	4.693224769	506.4424423	2785.135617	42.10718698	1.342144252	55.46913913	0.942459167	0.756594705	0.991997609	58.4146175	0.260074377	582.6748025	3.349063804	1.370593526	78.86743578	10.97402019	9.329979405
Eritrea	2030	909.962601	286.2469086	1.121118547	2127.642535	20.7893812	276.6332338	0.653898978	11.7123459	2.535754219	1.952402464	286.0415634	4.708313209	508.0800966	2823.857721	42.66381836	1.355571188	56.25684305	0.953707515	0.762896444	1.003342184	58.82727388	0.262953761	589.0175548	3.38394261	1.385109999	80.18486912	11.02147598	9.382276257
Eritrea	2040	909.7553306	287.6389423	1.125852212	2132.316567	21.08447741	279.9656548	0.661906021	11.75635319	2.570362101	1.977221931	288.8224425	4.725528273	509.5303394	2865.97215	43.27745485	1.370450114	57.10528255	0.965910222	0.767918532	1.015559776	59.11845703	0.266036828	595.7678906	3.42095699	1.401477112	81.64481914	11.07796667	9.432261386
Eritrea	2050	917.1330875	290.141384	1.134321558	2149.064363	21.44729268	284.8338238	0.674584433	11.82868258	2.622393506	2.015811778	292.1614589	4.753901928	515.0170361	2926.856446	44.17814349	1.393356977	58.34953239	0.984824127	0.77669279	1.034958411	59.59249055	0.271025001	605.9202144	3.478247228	1.426072666	83.55437989	11.17907702	9.560069362
Estonia	2020	933.5188939	296.7618618	1.165848693	2171.44426	23.12100285	306.0516336	0.728021514	11.87096836	2.846832628	2.179777705	307.6601555	4.869968391	531.8290717	3195.64588	48.10608401	1.490677424	63.81497415	1.065299956	0.800812727	1.116621167	60.77536995	0.291851631	650.0773064	3.723649964	1.531454137	92.41560369	11.5703279	10.00558383
Estonia	2025	936.7904825	297.0113128	1.167564442	2174.165314	23.16965251	307.0743913	0.730891455	11.84434816	2.858050388	2.188369408	308.0463209	4.876704078	533.8022684	3208.586372	48.29560121	1.495641647	64.08338302	1.069498783	0.801691267	1.121023103	60.80757163	0.293002326	652.3292555	3.736349506	1.536686254	92.77430136	11.59261682	10.04806295
Estonia	2030	939.1666699	297.646417	1.169863707	2178.597114	23.27502494	308.4705659	0.734443511	11.83633869	2.872802147	2.199225662	309.0018063	4.884584765	535.2112017	3226.04552	48.55241367	1.502057078	64.43751489	1.074823515	0.804137799	1.126454582	60.94630716	0.294393135	655.1868846	3.752229795	1.543669104	93.33132064	11.61947091	10.08352539
Estonia	2040	938.9488938	297.6375075	1.171255201	2173.399725	23.39477146	310.0096234	0.738195608	11.77284477	2.888997434	2.210850424	310.099489	4.892238186	535.7957638	3246.248698	48.8394006	1.508878614	64.84786785	1.080538462	0.803788662	1.132180162	60.90174343	0.295838703	658.4845454	3.770105777	1.551080121	94.03596095	11.64136976	10.10659682
Estonia	2050	935.404666	295.1202829	1.169204739	2155.521464	23.3261142	308.7750593	0.734776764	11.71291622	2.875467058	2.20057263	309.5133752	4.884486694	533.7408495	3230.593183	48.60935143	1.502901127	64.52355984	1.075511932	0.796819816	1.126939529	60.42334164	0.294474355	655.7788421	3.754743994	1.544788909	93.58364641	11.61460137	10.06201762
Eswatini	2020	910.8278743	285.4983913	1.120281891	2127.335058	20.66896801	275.1418955	0.650519199	11.71282336	2.520550029	1.941773285	284.9689328	4.701558573	508.0855681	2804.143311	42.3895153	1.34938981	55.86296679	0.948468846	0.76111216	0.998196596	58.68366482	0.261675327	585.9300668	3.367978407	1.378147029	79.46267036	11.00694712	9.365728725
Eswatini	2025	916.1768422	288.2055068	1.127305641	2146.334618	20.99766411	279.3950821	0.661243106	11.8002356	2.5652879	1.97460069	287.9717984	4.725797383	512.1883524	2857.256813	43.17001089	1.368896436	56.9395288	0.964574261	0.770571653	1.014590743	59.2615741	0.265866537	594.6167412	3.416099993	1.399423269	81.17211222	11.08839069	9.46963901
Eswatini	2030	918.6476268	290.7238554	1.131472689	2157.052911	21.25290957	282.8168838	0.669893201	11.87404751	2.601697211	2.001162668	290.3032415	4.743903895	514.6484998	2901.45405	43.80785324	1.384491735	57.84088372	0.977612791	0.777238986	1.027808345	59.68376622	0.269234821	601.9163346	3.456428735	1.416224256	82.64326491	11.14629726	9.538915349
Eswatini	2040	919.1471194	292.7705137	1.13727964	2163.937821	21.63070996	287.2668243	0.680626036	11.91927796	2.648008596	2.034411319	293.8200646	4.766759941	516.6844293	2958.125913	44.62839012	1.404278208	58.98373463	0.993958116	0.784002736	1.044186598	60.09410515	0.273370433	611.0220954	3.50610313	1.437974391	84.60119884	11.21848486	9.609741511
Eswatini	2050	924.2535795	294.4126849	1.144564065	2173.520602	21.96380005	291.5779217	0.691718351	11.95774277	2.693907452	2.06827008	296.9089478	4.791385145	521.0090335	3012.156888	45.42605941	1.424422891	60.08587397	1.010561389	0.790227471	1.061151178	60.40421533	0.277720086	619.9823284	3.556509339	1.459663295	86.32789241	11.30568707	9.71358745
Ethiopia	2020	898.5491001	281.0286058	1.109115938	2094.41036	20.25766398	269.3143252	0.634821716	11.55310933	2.457404204	1.894321247	281.1865389	4.666125229	499.9771447	2731.68601	41.30705768	1.321251162	54.3719554	0.925239107	0.746722765	0.97415409	57.87019507	0.255450271	573.6328023	3.297410297	1.348296159	77.28506232	10.87401306	9.190444311
Ethiopia	2025	901.6590206	282.8826879	1.11392017	2105.62485	20.48807403	272.2013396	0.642163543	11.61957485	2.488009571	1.916789681	283.3322431	4.682265598	502.5740182	2767.865766	41.84080804	1.334635344	55.10794539	0.936261818	0.752844778	0.985378337	58.22713804	0.258320559	579.5871546	3.330805202	1.362765982	78.45839555	10.93105957	9.25516205
Ethiopia	2030	906.2699867	284.9949454	1.119519142	2119.4985	20.73542755	275.4805996	0.650651049	11.6903626	2.522978453	1.942658531	285.611376	4.701203411	506.0932485	2808.928761	42.44727488	1.349996576	55.94615372	0.948943801	0.759806864	0.998362039	58.62953603	0.261654612	586.4130009	3.369220888	1.379291901	79.7570225	10.99799919	9.338518448
Ethiopia	2040	915.2127645	289.3995667	1.130470956	2145.984863	21.25268323	282.4237827	0.668509525	11.8202575	2.596920307	1.997182295	290.3469318	4.740588318	513.0403892	2896.552484	43.73267368	1.382253737	57.73373956	0.975681526	0.773744885	1.025673909	59.45095512	0.268655752	600.9478376	3.450485902	1.414043095	82.55959856	11.13288996	9.509062878
Ethiopia	2050	920.2992052	292.2543832	1.138847072	2160.380602	21.68814232	288.0196548	0.682641167	11.8747418	2.656136851	2.040508525	294.3616625	4.77139989	517.7011741	2967.382554	44.76791354	1.407937613	59.17409359	0.996943434	0.783091769	1.047272579	59.98727475	0.274168713	612.5915794	3.515174553	1.44185886	84.88125732	11.23648362	9.631146528
Fiji	2020	916.6853702	290.7318622	1.136649964	2148.586103	21.61308191	286.7442919	0.679163344	11.80902901	2.642285309	2.030030926	293.7162054	4.763436422	515.6552668	2951.342304	44.53164575	1.401823338	58.84350835	0.991817252	0.778631322	1.041943227	59.69844805	0.272784203	609.851346	3.499692117	1.435365243	84.41371129	11.20907809	9.586051622
Fiji	2025	920.3747942	291.4029145	1.139906815	2154.402094	21.72855673	288.4178211	0.683669327	11.82019394	2.660369209	2.043641278	294.7674104	4.773805159	518.1056467	2972.074912	44.84128476	1.409892546	59.26974	0.998479159	0.781305967	1.048845471	59.82451533	0.274572737	613.3683414	3.519798554	1.443951324	85.03024376	11.24731235	9.638999266
Fiji	2030	924.0401483	292.7933167	1.143321032	2162.844456	21.8829435	290.6598773	0.689533186	11.85054176	2.684413406	2.061484055	296.1538738	4.786747466	520.6527667	3000.53559	45.25732885	1.420374196	59.85252464	1.007223926	0.78551536	1.057817881	60.07124471	0.2768806	618.1358131	3.546464511	1.455181358	85.92282243	11.29090587	9.699921844
Fiji	2040	925.7702162	294.1905255	1.147330213	2168.381891	22.12122522	293.6466797	0.696915877	11.86297324	2.715788341	2.084231193	298.3486752	4.802581978	522.589691	3038.606507	45.80941467	1.433841056	60.62384371	1.018396334	0.789991313	1.069093077	60.33608341	0.279743816	624.330009	3.580486461	1.469867464	87.20385641	11.3416781	9.75713392
Fiji	2050	927.748877	294.9087465	1.150935765	2171.356642	22.30380844	295.9662992	0.702800452	11.88865542	2.740387813	2.102257605	300.0440177	4.815441185	524.5671187	3067.895621	46.23898827	1.444555697	61.22018909	1.027241339	0.79269452	1.078088142	60.46434563	0.282041744	629.1591521	3.607457349	1.481439559	88.16101767	11.38593496	9.807600695
Finland	2020	937.335533	297.0263934	1.168332364	2175.759795	23.19977931	307.2461547	0.731225249	11.82532089	2.859624804	2.189437839	308.3511444	4.877519484	533.7881625	3210.214196	48.32455911	1.496372189	64.11235872	1.070026901	0.802535794	1.121529892	60.85227392	0.293125786	652.5142048	3.737455615	1.53759734	92.83527685	11.59764825	10.04863946
Finland	2025	940.3084889	297.9790946	1.170798372	2180.195764	23.31430874	309.103299	0.736190685	11.8600436	2.879800021	2.204499404	309.3592526	4.888341629	536.0582578	3234.222002	48.67211386	1.505143651	64.60784991	1.077404564	0.80489564	1.129131166	60.97934565	0.295087172	656.6114182	3.760403884	1.546871587	93.58008358	11.63294646	10.10179873
Finland	2030	940.2957837	298.2108142	1.171820431	2179.57777	23.40025926	310.1827654	0.738740907	11.86578213	2.890946489	2.212436119	310.1344014	4.893697929	536.424851	3248.22631	48.87073367	1.509802476	64.88937916	1.081309368	0.805607564	1.133020052	61.0248987	0.296064353	658.8446225	3.772266653	1.552043942	94.07193016	11.64721601	10.11864548
Finland	2040	937.0477934	297.270265	1.170861481	2170.174164	23.40542649	309.8859631	0.737649951	11.82217176	2.887333532	2.209337133	310.2310265	4.890782681	534.8861605	3244.704013	48.81539139	1.50805923	64.81188887	1.079809281	0.802870607	1.131334212	60.844443	0.295601888	658.1284784	3.767848771	1.550333442	94.03307911	11.63570226	10.09022106
Finland	2050	937.2768746	296.5027838	1.170771091	2166.116725	23.37966546	309.5544739	0.73688756	11.77632488	2.883905674	2.206939929	310.0008718	4.889348855	534.9259536	3240.21432	48.75356225	1.506676158	64.72146397	1.07862784	0.801000876	1.130173465	60.7005983	0.295313437	657.4133509	3.764124764	1.548801145	93.86681667	11.63280926	10.08734808
France	2020	934.433055	295.8691323	1.163758817	2169.152964	22.9729105	304.4154718	0.724083216	11.79922622	2.829717922	2.167546385	306.2445306	4.861852431	531.3844049	3174.68447	47.80188805	1.483342675	63.39088888	1.059284341	0.798147047	1.110613676	60.61693668	0.290338776	646.693118	3.704974709	1.523461989	91.67426462	11.54328995	9.986806733
France	2025	935.920293	296.2526783	1.165026741	2169.476285	23.04261324	305.5443318	0.727067537	11.78815937	2.84196069	2.17662869	306.8559883	4.868189597	532.5817435	3189.459191	48.01377713	1.488608967	63.69553996	1.063735716	0.798849158	1.115179933	60.6458065	0.291513103	649.2046729	3.718932256	1.529036155	92.14377391	11.56304425	10.01642131
France	2030	936.0802522	296.0822169	1.166110753	2167.606587	23.11247774	306.3499279	0.72896346	11.78250419	2.850222946	2.18252286	307.5003843	4.87232953	532.9212017	3199.620867	48.16081195	1.492123125	63.89883238	1.066635084	0.798813713	1.118071536	60.62808644	0.292240512	650.8081814	3.727549018	1.532961461	92.49710649	11.5755585	10.02945455
France	2040	934.9879168	295.3963273	1.166367412	2160.641359	23.15347189	306.7434832	0.72982529	11.75256292	2.854238669	2.185268826	307.8989533	4.873902031	532.6693031	3204.826763	48.23431494	1.493777419	64.00301716	1.067991375	0.796874567	1.119380973	60.47983946	0.292561172	651.6198302	3.731876839	1.534800621	92.70222228	11.57986677	10.02806954
France	2050	935.5662087	295.0859567	1.167044517	2158.985781	23.1758139	307.0170511	0.730557666	11.74503033	2.8571767	2.18748066	308.1116734	4.87562073	533.0714968	3208.091252	48.28461056	1.49511609	64.06978062	1.069073983	0.79633444	1.120502847	60.42222294	0.292851917	652.1667104	3.735079598	1.536232395	92.79847306	11.58699856	10.03631177
French Guiana	2020	909.2775929	287.7894718	1.126450205	2126.220011	21.17762035	281.4582332	0.665652277	11.71991081	2.586339725	1.98877925	289.6298672	4.733007011	510.2603605	2886.311127	43.55906041	1.377080239	57.52292405	0.971587897	0.767073988	1.021280143	59.05900047	0.267487548	599.1784574	3.43926718	1.408555788	82.34487515	11.09578615	9.458876732
French Guiana	2025	910.5772023	287.6374042	1.130437524	2128.70443	21.35362233	283.0580106	0.669354638	11.70385315	2.602422671	2.000276161	291.3370144	4.741740496	511.1518712	2904.831728	43.84486718	1.384242792	57.88686183	0.977242178	0.769458464	1.02692786	59.15295889	0.268910018	601.9786364	3.454949184	1.416701887	82.97568817	11.13107648	9.484572224
French Guiana	2030	913.602572	288.75231	1.133237855	2133.315624	21.47267484	284.9124118	0.674452568	11.71733517	2.622895261	2.01567783	292.428108	4.752640304	513.5522023	2928.727199	44.19551719	1.393271541	58.3839299	0.984781172	0.772124823	1.034736594	59.28077162	0.270933008	606.1248967	3.478769253	1.42608745	83.70676601	11.17071196	9.53657396
French Guiana	2040	918.3877589	290.2232711	1.139236762	2142.424257	21.75757	288.6958918	0.684088986	11.75955696	2.662952526	2.045139398	295.0267083	4.774092275	517.2536206	2976.316269	44.89317636	1.41071557	59.35179701	0.999232166	0.777580244	1.049471012	59.57358789	0.274704729	613.9654376	3.522356017	1.444994261	85.23461993	11.24297285	9.629365986
French Guiana	2050	921.8737025	291.8846912	1.144237926	2150.994254	22.00817387	292.0089352	0.692550404	11.80345112	2.698178638	2.07102225	297.3297651	4.792602545	520.2815757	3018.299055	45.50713075	1.426035106	60.20783247	1.011928939	0.782920267	1.062407791	59.87333027	0.278014506	620.9154217	3.561107654	1.461510401	86.59492317	11.30560582	9.705819893
French Polynesia	2020	931.3065674	297.5029923	1.153649645	2185.782029	22.42555749	298.0035457	0.708378891	11.97157819	2.762835051	2.119122505	301.1253062	4.82729331	527.1949314	3094.394811	46.62384266	1.454353729	61.77070102	1.03549756	0.79906121	1.086632028	60.87778093	0.284253681	633.7445177	3.633494717	1.491658574	88.97338949	11.42653932	9.866692749
French Polynesia	2025	932.3344312	297.2435398	1.157576202	2185.994716	22.63085035	300.1913685	0.713439233	11.92584609	2.784898271	2.134857174	303.0392168	4.83916771	528.3746203	3120.986874	47.0165631	1.463904108	62.29738716	1.04323774	0.800878656	1.094349696	60.95360291	0.286194772	637.8543355	3.655600379	1.502499914	89.88562072	11.46504909	9.905959334
French Polynesia	2030	933.3997877	297.5062946	1.159881764	2183.243384	22.76785049	301.9504811	0.717963612	11.9237638	2.803840594	2.148724269	304.3247375	4.84831561	529.5914154	3143.713173	47.34758405	1.472079206	62.7631979	1.050042522	0.801425471	1.101265031	60.93924815	0.28796043	641.6424611	3.676948381	1.511194965	90.64257908	11.49728509	9.938406208
French Polynesia	2040	935.1245606	297.4245258	1.163964737	2179.223795	22.99392302	304.8274102	0.725145446	11.87143122	2.834145334	2.170797	306.4080242	4.864012539	531.7528071	3180.251137	47.87909588	1.485173305	63.50504518	1.060879035	0.802042492	1.112237634	60.91062417	0.290754079	647.6263735	3.709961921	1.525426524	91.85561636	11.54838011	9.997756543
French Polynesia	2050	936.4175876	297.1094215	1.166939105	2174.604267	23.15510525	306.8404802	0.730191376	11.85082005	2.855403822	2.186296626	307.9057077	4.874962579	533.2618115	3205.754979	48.2516749	1.494386884	64.02327049	1.068487788	0.801818863	1.119947589	60.83488545	0.292718176	651.8081384	3.733180321	1.535414243	92.70166038	11.58523295	10.03843902
Gabon	2020	893.5118891	281.7815331	1.111707666	2089.566752	20.53750791	272.113827	0.641040531	11.6247532	2.485855994	1.914001055	283.8649884	4.678376693	499.1163835	2767.957882	41.82398171	1.333094313	55.09552425	0.93494847	0.749034159	0.983612854	58.01392618	0.257784293	579.2684416	3.327411975	1.361564387	78.66472992	10.90874545	9.198471691
Gabon	2025	901.808884	283.1513253	1.118234237	2106.619521	20.70494478	274.4402148	0.647585003	11.64510944	2.511229138	1.933539999	285.4274245	4.694344753	503.8397646	2795.233877	42.25083249	1.344863205	55.65798948	0.944492707	0.755437432	0.993654797	58.32675369	0.260416253	583.9530453	3.355330646	1.374018315	79.38976843	10.97663293	9.290355823
Gabon	2030	910.9220407	286.5211172	1.124731225	2128.787629	20.9487709	278.4320419	0.658481423	11.71278304	2.554818718	1.966416522	287.5800967	4.718672844	509.7066486	2845.939341	42.99598687	1.364085385	56.70645549	0.960581799	0.764868814	1.010348596	58.88880495	0.264746731	592.6614819	3.404797745	1.394279041	80.90047991	11.06168129	9.419386374
Gabon	2040	916.0866639	290.0093336	1.132510215	2146.024168	21.38981326	284.2337628	0.6729901	11.77075446	2.615992695	2.010995506	291.5920388	4.750016613	514.1426374	2919.968068	44.06852721	1.390362517	58.2091473	0.98246664	0.775398836	1.032516263	59.54354852	0.270392259	604.774735	3.471355638	1.42286209	83.35185984	11.16132015	9.543448358
Gabon	2050	916.1490388	290.222167	1.135860064	2144.199886	21.59132508	286.5393961	0.678599504	11.79054173	2.640075258	2.028341386	293.4944231	4.762044804	515.2928093	2949.117488	44.49425436	1.400753674	58.7980832	0.990991425	0.776820233	1.041078523	59.58539335	0.27255837	609.4796628	3.497327784	1.434227714	84.35311229	11.20173188	9.579829821
Gambia	2020	884.6326217	275.7412981	1.096052012	2056.698242	19.73094042	261.9369023	0.615413405	11.4027252	2.378334345	1.835396185	276.3970751	4.62234179	490.7763409	2639.560915	39.94315739	1.286388757	52.48696674	0.89637101	0.729637713	0.94444719	56.87051476	0.247791966	558.2091387	3.210301349	1.310913859	74.4485247	10.71839321	8.979930822
Gambia	2025	889.4453315	277.4152783	1.100622411	2069.643111	19.90022268	264.2709982	0.62162349	11.45658492	2.403434711	1.854199269	277.952604	4.636537656	493.9480371	2668.397766	40.37444594	1.297568295	53.07795364	0.905578511	0.735316422	0.953956358	57.19187377	0.250250076	563.0597625	3.237996838	1.322861925	75.31975466	10.77115286	9.049519821
Gambia	2030	895.030629	279.673286	1.105991856	2085.36405	20.1196306	267.3398932	0.629696081	11.52547937	2.436346417	1.878714354	279.950541	4.654682408	497.7188366	2706.789144	40.94234979	1.312070356	53.8637986	0.917589266	0.742494689	0.966312033	57.61397543	0.253434516	569.4913815	3.274325501	1.338399255	76.50528876	10.83560036	9.135968845
Gambia	2040	904.5294851	284.3128672	1.11682375	2114.812793	20.61393339	273.9938824	0.646867888	11.66520846	2.507248568	1.931091239	284.4734186	4.692745537	504.6745663	2790.49386	42.17328335	1.343071442	55.5715998	0.943269925	0.757132333	0.992577527	58.48761225	0.260174019	583.3851617	3.352161948	1.371791473	79.16410502	10.96727844	9.304213879
Gambia	2050	911.6534855	288.0463856	1.12646789	2136.82101	21.07994754	280.0983905	0.662461243	11.77054845	2.572080368	1.978768211	288.7606339	4.727068419	510.4368367	2867.445195	43.30253104	1.371332126	57.1391082	0.9666559	0.769155084	1.01642007	59.19279807	0.266276825	596.0986146	3.423161902	1.402307712	81.64560674	11.08499574	9.448042131
Georgia	2020	926.8765597	294.3947435	1.156718991	2161.093767	22.67035861	299.9509327	0.712284058	11.81293104	2.781635192	2.131720011	303.5228206	4.835617139	525.9518547	3118.094543	46.97238755	1.462275408	62.22906315	1.041732291	0.793191078	1.092553801	60.39327652	0.285683448	637.1483001	3.651300432	1.500991741	89.92061166	11.45344443	9.86080274
Georgia	2025	932.6493909	295.2632767	1.159780276	2169.304889	22.73130135	301.3454733	0.716520199	11.8269132	2.797529599	2.144231575	304.0345358	4.845600272	529.4047955	3135.478985	47.23511111	1.469570065	62.59726266	1.047832104	0.795793568	1.099063982	60.50607781	0.287407433	640.3254864	3.670170117	1.50840736	90.35385915	11.49249304	9.927143007
Georgia	2030	936.8735196	296.6831662	1.162760615	2178.629097	22.86014853	303.4329568	0.722033754	11.84769111	2.819964522	2.160964105	305.1462447	4.857932718	532.0872532	3162.133098	47.62186796	1.479311437	63.14391453	1.056028974	0.799913746	1.107503709	60.76154592	0.289584075	644.8162212	3.695091897	1.518841367	91.17280794	11.53187249	9.990997443
Georgia	2040	934.5407801	296.7386983	1.163208263	2173.157875	22.97456013	304.6093479	0.72453015	11.81390037	2.831767348	2.168961925	306.215891	4.862477574	531.3107786	3177.805203	47.83915765	1.484035062	63.45461849	1.059982818	0.799799996	1.111293368	60.76344795	0.290506338	647.2066627	3.707355493	1.524226315	91.79148857	11.54097792	9.989836232
Georgia	2050	932.880533	295.1578332	1.162599243	2162.953309	22.94379707	303.9827119	0.722854305	11.77789881	2.824972141	2.1638822	305.9765015	4.858866549	530.4821461	3169.553671	47.72221542	1.481148595	63.28468923	1.057494903	0.795761694	1.108727655	60.46754263	0.289843829	645.8039592	3.699694444	1.521151672	91.5387761	11.5308737	9.969204716
Germany	2020	936.2303882	298.3065039	1.169471715	2176.763137	23.3466406	309.2161811	0.735947399	11.82521591	2.880261886	2.204133339	309.6698244	4.886933207	534.239174	3236.545405	48.69227401	1.504910033	64.64646237	1.077256925	0.805075507	1.128730844	61.04251674	0.294935289	656.7951511	3.760240038	1.546918295	93.77161768	11.62073824	10.0752221
Germany	2025	935.822122	296.9579599	1.169791594	2169.353234	23.34835126	308.9889166	0.735282722	11.79291138	2.877617211	2.202131544	309.7255283	4.885742034	533.9402633	3233.019214	48.64718586	1.503868664	64.57115839	1.076277601	0.80222305	1.127712254	60.81679827	0.294670582	656.1463538	3.756805983	1.545892729	93.66163522	11.61965164	10.06696428
Germany	2030	936.9275923	296.4972855	1.170224302	2165.894735	23.35156047	309.2084866	0.736050423	11.78871528	2.880339782	2.20435848	309.7460671	4.887435164	534.6585145	3235.913883	48.69074917	1.505139771	64.63525761	1.077359766	0.80073172	1.128895108	60.68866997	0.294989088	656.7285031	3.760417404	1.547089693	93.72430922	11.6268088	10.0796207
Germany	2040	938.4766267	296.5436992	1.171607296	2166.000689	23.41558184	310.130638	0.73842025	11.7543991	2.890127742	2.211587611	310.313883	4.892728686	535.6656467	3247.576568	48.86070278	1.509382384	64.8727371	1.080904312	0.80117222	1.132519869	60.69696026	0.295919071	658.6578333	3.771078593	1.551686469	94.09273341	11.6439328	10.1047387
Germany	2050	937.4598121	296.0008013	1.171162213	2160.946323	23.41461289	310.059803	0.738141674	11.73381601	2.889257399	2.210809676	310.309787	4.891915386	535.2027186	3246.910053	48.84791026	1.508917998	64.85790244	1.080528964	0.799462912	1.132088385	60.58166441	0.295798972	658.5164379	3.770072981	1.551227412	94.0953123	11.63969392	10.09681967
Ghana	2020	901.9395989	283.5182963	1.116096048	2108.033536	20.61435025	273.6747984	0.645758297	11.63388733	2.503390122	1.927892195	284.5161557	4.690062754	503.4116172	2786.450754	42.11228357	1.341275379	55.48328239	0.941717119	0.755117099	0.990866424	58.35686808	0.259710723	582.5871008	3.347334017	1.370039699	79.09096917	10.95701123	9.280564172
Ghana	2025	905.9896427	285.1545193	1.120134352	2118.130925	20.78613056	276.1216011	0.652233197	11.67450438	2.529774008	1.947551754	286.0832747	4.704397967	506.3427846	2817.346754	42.56742935	1.352878049	56.11779133	0.951348683	0.760067639	1.000776991	58.63846017	0.262265455	587.7984927	3.376820878	1.3823946	80.05001318	11.00770765	9.347676616
Ghana	2030	909.4340215	286.6664268	1.124114705	2127.55923	20.97145185	278.6404108	0.658708545	11.71517772	2.5565621	1.967315847	287.7700994	4.718790496	508.9395393	2849.101314	43.03292409	1.364561675	56.76523541	0.961040238	0.764947761	1.010680504	58.92544858	0.264804887	593.0624013	3.40617942	1.395002688	81.06160232	11.05645278	9.411383195
Ghana	2040	913.5155083	288.9235031	1.130285794	2139.515151	21.28785426	282.7388932	0.669091517	11.77303492	2.599985105	1.999127151	290.6826976	4.741433478	512.4590722	2900.968513	43.79136107	1.383405812	57.82050724	0.97664947	0.772193752	1.026551382	59.34664051	0.268858717	601.6002223	3.453660856	1.415392775	82.75514636	11.13281853	9.502619628
Ghana	2050	916.8729278	290.4814913	1.135472072	2147.833133	21.54526684	286.0508568	0.677504292	11.80861638	2.635092733	2.024882752	293.0601404	4.759894889	515.4067139	2942.731795	44.40394045	1.398693287	58.67044716	0.98928564	0.777517202	1.039412173	59.64056524	0.272146235	608.4818686	3.492047983	1.431923183	84.1125716	11.19604465	9.577466912
Greece	2020	941.4290214	299.4055196	1.173530788	2188.488932	23.45731379	310.8293587	0.740507302	11.90521268	2.89799816	2.217761934	310.6985956	4.897713492	537.3363724	3255.926557	48.99115615	1.513058065	65.04815699	1.083915392	0.809483872	1.135726528	61.267019	0.296766917	660.154967	3.780165548	1.555466065	94.30035539	11.66556206	10.13595576
Greece	2025	943.9441481	299.9913692	1.176627282	2191.181321	23.61274818	312.9445208	0.745867962	11.87604546	2.920355828	2.234170171	312.102401	4.909628046	539.3293859	3282.720507	49.38115927	1.522739047	65.59297868	1.091965291	0.811764917	1.143921737	61.38297576	0.298862242	664.5677671	3.804510345	1.565974857	95.16616516	11.70402501	10.1874351
Greece	2030	943.9382724	299.8915234	1.177973237	2186.698177	23.72012896	314.2773526	0.749097086	11.83945553	2.934325739	2.244182849	313.0906179	4.916193115	539.8160665	3300.064653	49.62896472	1.528627182	65.94403278	1.096888391	0.811422233	1.148848663	61.33739003	0.300105096	667.3734448	3.819737302	1.57240653	95.77166991	11.72347301	10.2071604
Greece	2040	939.5351454	297.2591692	1.176513305	2164.412174	23.72219663	313.8955281	0.747674757	11.73567064	2.929644686	2.240150076	313.1576103	4.912432651	537.808692	3295.697741	49.55756437	1.526324545	65.84767314	1.094936982	0.803883174	1.146650192	60.8130642	0.299501032	666.4810935	3.81403434	1.570155652	95.72983713	11.7069679	10.17102262
Greece	2050	939.1481821	295.416274	1.175732941	2153.680275	23.65761776	313.0197252	0.745538464	11.69405914	2.920457918	2.233540167	312.5811832	4.908025403	537.3833514	3284.225114	49.39504189	1.522475031	65.61523898	1.09168816	0.799030653	1.143389619	60.45646878	0.298676669	664.6172375	3.804018771	1.565945998	95.33516097	11.69491333	10.15541542
Grenada	2020	923.8403292	294.1986897	1.148724749	2165.12424	22.24324603	294.7471805	0.699345509	11.88787494	2.726949082	2.09193142	299.5443436	4.807285881	522.1563025	3052.556813	46.01252314	1.438549401	60.90097672	1.02219631	0.790497022	1.072787664	60.34717608	0.28065397	626.468863	3.592108	1.475148997	87.73983949	11.35769248	9.7571691
Grenada	2025	928.239374	294.9391864	1.152391122	2172.619876	22.35688338	296.5112542	0.704207111	11.91033989	2.746154098	2.106537434	300.5693398	4.81880758	525.1907977	3074.29055	46.33875084	1.447214021	61.35018844	1.029338854	0.793505584	1.08024053	60.4877779	0.282595429	630.2137423	3.613678636	1.4843032	88.36013837	11.4005758	9.820067176
Grenada	2030	933.484855	296.6834017	1.157069295	2184.560765	22.55343105	299.3564747	0.711693274	11.96313298	2.776692232	2.129276067	302.3370156	4.835491143	528.6638568	3110.12705	46.86584272	1.46059578	62.08396024	1.040479643	0.799148454	1.091698302	60.81306892	0.285547873	636.2201916	3.647440426	1.498639673	89.46866498	11.45828936	9.901048963
Grenada	2040	935.2425434	298.6267419	1.161621649	2190.112437	22.85357419	303.2523653	0.721326012	11.94373852	2.817715039	2.15897788	305.0778543	4.855847657	531.0120714	3160.392191	47.58838519	1.478079228	63.10424644	1.055069728	0.80459987	1.10640823	61.14902247	0.289280428	644.4308601	3.692296993	1.517657503	91.17108539	11.52054536	9.973855281
Grenada	2050	933.5580343	297.135859	1.162914824	2177.186859	22.95350161	304.1491853	0.723310019	11.85865128	2.826776205	2.165252312	306.0583328	4.859909485	530.7706752	3171.617414	47.7528935	1.48194512	63.3270394	1.058164991	0.801175129	1.109426193	60.86724596	0.290025669	646.1531139	3.701671844	1.522003444	91.59732955	11.53456962	9.975563209
Guadeloupe	2020	938.3970339	296.8762349	1.162617869	2175.39679	22.86149947	303.946597	0.723655067	11.75070615	2.826147241	2.165778187	305.099121	4.860899165	533.050319	3169.741932	47.72496968	1.481901596	63.30868699	1.058378232	0.798979863	1.109993463	60.69255234	0.290240079	646.2591377	3.703259465	1.521321031	91.39024235	11.53945672	10.01202506
Guadeloupe	2025	936.3389831	295.7357339	1.164581324	2168.203768	23.01797634	305.2072727	0.726036473	11.69954765	2.837906961	2.173535957	306.5917515	4.866393486	532.2597039	3184.848102	47.9450854	1.486770195	63.5953232	1.062223753	0.79803124	1.113598935	60.60853682	0.291100608	648.333588	3.71350843	1.527297988	91.99679522	11.55402145	10.01189797
Guadeloupe	2030	932.5497197	294.4288697	1.162579227	2153.070506	22.98930552	304.6587781	0.72449752	11.68387384	2.832192519	2.169005964	306.3757058	4.861691868	530.4678146	3178.993889	47.851175	1.484047631	63.47760866	1.06001657	0.79296503	1.111232693	60.2651277	0.290471998	647.3567124	3.707946153	1.524260951	91.88216563	11.53665464	9.975879638
Guadeloupe	2040	931.5471746	292.3946625	1.162275348	2143.707149	22.9390725	303.726193	0.722072432	11.70443692	2.822037335	2.161572622	305.9616784	4.857066469	529.8304208	3166.166029	47.67369468	1.479855651	63.21282124	1.056368879	0.788490551	1.10752608	59.92794427	0.289525674	645.1818677	3.696166582	1.519838329	91.4533174	11.5253209	9.955665702
Guadeloupe	2050	937.8220765	295.5042832	1.166736604	2165.577284	23.10502508	306.409052	0.72934961	11.78727589	2.851201302	2.183542719	307.4234685	4.873479979	533.7742008	3200.091492	48.17269629	1.492717339	63.91266906	1.067121747	0.797448796	1.118674026	60.50346664	0.29241576	650.9802827	3.729000902	1.533458062	92.46407517	11.58231154	10.04298541
Guam	2020	926.6762648	294.3802623	1.148850773	2168.517637	22.20404306	294.7245516	0.699611196	11.84360806	2.727138486	2.092509087	299.1047795	4.808487822	523.4471481	3052.293063	46.00829637	1.438736721	60.90157777	1.022459833	0.790821602	1.073211504	60.37148011	0.280793153	626.5696782	3.592810887	1.475196613	87.65537702	11.36066428	9.78056463
Guam	2025	926.5352566	294.3347253	1.150452007	2164.800663	22.31570704	296.0618152	0.702892295	11.83526456	2.741230595	2.102656603	300.1528612	4.815233076	524.0174187	3069.545198	46.25745816	1.444756315	61.2518066	1.027447037	0.79074689	1.078219707	60.33519678	0.28205996	629.3807642	3.608303247	1.481723902	88.25281899	11.38248208	9.800237953
Guam	2030	927.2992608	294.200019	1.152574044	2163.333044	22.42327001	297.3365352	0.706054492	11.83823167	2.7545877	2.112378869	301.1613035	4.822273011	524.9822792	3085.448347	46.49183874	1.450585891	61.57357999	1.032220439	0.79110608	1.083050734	60.3196977	0.283289488	631.9646357	3.622669935	1.488088527	88.78008535	11.40686529	9.825877014
Guam	2040	931.221967	295.2290278	1.157637492	2168.72812	22.65938587	300.4795776	0.714156947	11.86306376	2.78809764	2.137106819	303.3328317	4.840147855	528.1515248	3125.054257	47.07406096	1.465237228	62.3820462	1.044345877	0.794959435	1.095442954	60.50221511	0.286467382	638.5431023	3.659561716	1.503850561	90.04508779	11.46892673	9.902799789
Guam	2050	933.5216952	296.2871672	1.161609461	2172.320048	22.87731203	303.3171979	0.721304975	11.84203283	2.81812944	2.159042242	305.333444	4.855600799	530.3942215	3161.199367	47.5997301	1.478204113	63.11730166	1.055112171	0.798440345	1.106366413	60.6881327	0.289252892	644.4869155	3.692453251	1.51789107	91.23736805	11.51961097	9.963257048
Guatemala	2020	914.0049355	288.2768161	1.127111192	2140.683821	21.07518589	280.291314	0.663163155	11.77827179	2.574388255	1.980757802	288.6773308	4.729040337	511.4932254	2869.689683	43.33771064	1.372445072	57.18806661	0.967618588	0.769970063	1.017505046	59.23927688	0.266575012	596.5500578	3.425893163	1.403421006	81.66639588	11.09234025	9.467941354
Guatemala	2025	915.8872059	289.8301683	1.131697245	2148.075872	21.32603028	283.3234305	0.670708669	11.83496664	2.60631693	2.003971178	291.0210743	4.745280653	513.579884	2907.970141	43.8984283	1.386271567	57.96410126	0.979017021	0.775195911	1.029031572	59.53879198	0.269506692	602.7859255	3.460536828	1.418456124	82.9460682	11.14789315	9.525895682
Guatemala	2030	918.7466506	291.345476	1.136364727	2156.238914	21.55555777	286.2729701	0.678225761	11.8745248	2.637636768	2.02697184	293.1481912	4.761804092	516.2431366	2945.161171	44.44450649	1.399939838	58.72189524	0.990300487	0.780252516	1.040524075	59.82125192	0.272446121	608.9321741	3.494912123	1.433202592	84.15278941	11.20496611	9.592538961
Guatemala	2040	924.8582048	294.0502106	1.145236534	2170.320675	21.99615756	292.0485976	0.692942316	11.91985894	2.698948195	2.072000047	297.1993723	4.794080021	521.5130615	3018.166706	45.51346429	1.426612943	60.20894655	1.012389929	0.789324462	1.063023569	60.32337304	0.278200962	620.9890164	3.562114601	1.462010384	86.51843947	11.31452788	9.725896759
Guatemala	2050	928.864451	295.6701015	1.152292932	2176.117043	22.37105898	296.8671451	0.705094061	11.91406579	2.749938935	2.109274224	300.6562532	4.820483216	525.4115177	3079.292082	46.40547489	1.448699527	61.45212809	1.03068338	0.795027438	1.081594823	60.61330523	0.282938818	631.0383339	3.617888385	1.485924904	88.52904122	11.40272366	9.829148634
Guinea	2020	891.7841393	277.6706691	1.100875195	2072.856213	19.87572571	264.2874125	0.621954802	11.44127611	2.404053839	1.855017813	277.6828916	4.637547903	494.9549852	2668.603876	40.37899408	1.297946406	53.08775613	0.905963585	0.735841769	0.954477525	57.22173816	0.25040891	563.2184679	3.23921151	1.323098232	75.26750062	10.7754152	9.06689438
Guinea	2025	894.5955731	279.5056831	1.105097124	2083.954313	20.08558167	266.9569868	0.628698228	11.51430905	2.432263448	1.875680262	279.6201873	4.652385375	497.2809672	2702.18211	40.87177292	1.310219898	53.76983678	0.916102442	0.741704615	0.964785032	57.57736625	0.253041455	568.7269306	3.269870196	1.336414291	76.36179575	10.8260783	9.126757512
Guinea	2030	897.8693662	281.2741251	1.109542868	2095.12906	20.29187277	269.6122936	0.635495329	11.58127727	2.460465165	1.896447578	281.529091	4.667435153	499.867802	2735.451842	41.36251436	1.322567157	54.44737485	0.926287731	0.747480253	0.975179052	57.91675839	0.255703893	574.2214871	3.300692854	1.34974591	77.42932083	10.87900103	9.18998306
Guinea	2040	905.7597308	285.1345077	1.119061671	2119.446086	20.72581527	275.4003218	0.650428077	11.70082198	2.522139707	1.941999429	285.5137213	4.700556038	505.8748269	2808.197054	42.43339154	1.349564165	55.93168894	0.948622419	0.759832517	0.998019412	58.64394357	0.261563951	586.2975206	3.368430289	1.378815478	79.74251696	10.99431333	9.334819876
Guinea	2050	911.8933904	288.3266358	1.127408553	2137.549031	21.13508268	280.7848199	0.664170672	11.77507346	2.579322754	1.98402948	289.2731571	4.730733791	510.8902011	2876.201324	43.42979125	1.374455563	57.31701591	0.969239527	0.770037664	1.01903122	59.2410469	0.266940649	597.5328382	3.431092669	1.405694317	81.93977652	11.09704448	9.460940578
Guinea-Bissau	2020	891.832451	278.374454	1.103649252	2076.42518	20.03136446	265.9266198	0.625873014	11.49283841	2.421000322	1.867166	279.1715988	4.64607027	495.6745713	2688.919689	40.67956333	1.305307221	53.49540193	0.911936588	0.738774772	0.960455934	57.38545475	0.251917162	566.4422626	3.257072721	1.331230489	75.97095297	10.80573049	9.09050902
Guinea-Bissau	2025	897.918482	280.7538908	1.109072544	2093.334225	20.24132014	268.9617902	0.633963462	11.56405599	2.453729927	1.891669953	281.0766012	4.66433675	499.7213107	2726.8843	41.24218746	1.319784772	54.27490135	0.923936328	0.746205877	0.972843841	57.82218819	0.25511845	572.853242	3.293463817	1.346663608	77.1244391	10.87131283	9.180856191
Guinea-Bissau	2030	902.8794966	283.198278	1.114216759	2108.834838	20.47493775	272.2147815	0.642400443	11.63514827	2.488467039	1.917378756	283.1950197	4.68304223	503.258788	2767.956174	41.84443883	1.334950634	55.1139733	0.936539337	0.753644736	0.985750706	58.27575458	0.258433563	579.6945321	3.331729663	1.362972292	78.42152614	10.93504799	9.266114079
Guinea-Bissau	2040	908.504154	286.6272276	1.122455628	2128.095193	20.89301826	277.6346525	0.656134414	11.72979182	2.545872341	1.95944862	287.0409972	4.713072215	507.9814536	2836.467594	42.8468322	1.359875483	56.50760516	0.957181567	0.764454968	1.006744364	58.92365016	0.263796959	590.9690103	3.394431782	1.389953609	80.65452393	11.03643208	9.3880498
Guinea-Bissau	2050	913.0052834	288.8765955	1.129368577	2140.457272	21.23537466	282.0420443	0.667331986	11.79255153	2.59259235	1.993727549	290.2025623	4.737660948	511.9191657	2892.034658	43.66195818	1.380222731	57.63849256	0.973999244	0.771990109	1.023862509	59.34844393	0.268173056	600.1261132	3.445514255	1.411955025	82.45975699	11.12065331	9.487909776
Guyana	2020	922.287686	292.2631864	1.140286743	2161.497462	21.74479906	288.8061061	0.684633945	11.82583125	2.664352936	2.046583737	294.8583793	4.776068928	518.6803088	2977.028767	44.91045325	1.411521348	59.36843009	0.99992188	0.78380149	1.050320906	60.01589101	0.274951292	614.1524412	3.523746852	1.445817275	85.17834962	11.25191041	9.655273794
Guyana	2025	923.0783651	292.5707605	1.142888974	2160.581413	21.87917858	290.4401913	0.688849121	11.8251633	2.681912885	2.059480612	296.1432114	4.784970495	519.9605503	2997.766445	45.21659977	1.419228027	59.79357476	1.006248663	0.784900297	1.056765324	60.03356737	0.276599661	617.6177651	3.543488912	1.45401215	85.8612566	11.28508504	9.686281719
Guyana	2030	925.9848464	293.3011682	1.146504768	2165.231055	22.03974269	292.6425434	0.69455373	11.84372378	2.705391283	2.076861175	297.6083327	4.797832239	522.3958081	3025.457536	45.6235806	1.429526732	60.35931888	1.014768795	0.787691959	1.065492386	60.16950088	0.278841494	622.235423	3.569345716	1.465090916	86.73431781	11.32912821	9.744100087
Guyana	2040	930.5724896	295.1729129	1.152961761	2174.744249	22.36798047	296.9563049	0.705515173	11.916596	2.7511466	2.110422507	300.6184556	4.821745553	526.2189555	3080.096405	46.42204366	1.449377279	61.47158741	1.031234855	0.79399331	1.082249158	60.51472543	0.283124521	631.2430836	3.619432586	1.486554157	88.51132361	11.40947286	9.84253428
Guyana	2050	932.5376565	296.5326127	1.157443458	2179.51724	22.62107332	300.1585269	0.713519962	11.88781877	2.784945097	2.13502995	302.9575457	4.838997864	528.525434	3120.853753	47.01500376	1.463961705	62.29954373	1.043316231	0.798427456	1.094478688	60.76238712	0.286237476	637.9198577	3.656350384	1.502377612	89.86904606	11.46621646	9.906566686
Haiti	2020	914.6108097	288.7650575	1.129549801	2142.310036	21.2036739	281.7696049	0.666847907	11.78575821	2.589974424	1.992092265	289.8988823	4.736982037	512.4794092	2888.213904	43.61138158	1.379249381	57.56380859	0.97318401	0.771929826	1.023133983	59.33238198	0.268006881	599.5698631	3.442844901	1.41079954	82.28711423	11.12103626	9.494392716
Haiti	2025	918.078255	290.5192235	1.134224741	2152.357878	21.43042584	284.768674	0.674531347	11.84665283	2.621882278	2.015574976	291.9831551	4.753851887	515.3345739	2926.101706	44.16684998	1.393155543	58.33640431	0.98470168	0.777539102	1.034882828	59.65729977	0.271015398	605.8448276	3.477910453	1.425788117	83.50755152	11.17879862	9.565366365
Haiti	2030	921.0718579	292.1260322	1.138578335	2161.185879	21.64907509	287.6313433	0.681809688	11.89060175	2.65224411	2.037854535	293.9921162	4.769802816	517.9030791	2962.308014	44.6965263	1.406350118	59.07356313	0.995632188	0.782722821	1.046009612	59.95969973	0.273860055	611.8175361	3.511154242	1.440051166	84.68346347	11.23264035	9.630932355
Haiti	2040	925.2795478	294.4883247	1.145805974	2172.353922	22.03024726	292.5257521	0.694155439	11.91327028	2.704031146	2.075719245	297.5069621	4.796655614	521.8955439	3024.340446	45.60232205	1.428790896	60.3350133	1.014215078	0.790479111	1.064877704	60.4000217	0.278674237	622.0131721	3.567757782	1.464354601	86.72183425	11.32256625	9.736353678
Haiti	2050	928.2975154	295.5742327	1.151483197	2175.805537	22.33084856	296.3441541	0.703768269	11.91789335	2.744404111	2.105214787	300.2870313	4.817562897	524.940438	3072.696325	46.30888251	1.446293465	61.3180097	1.0286917	0.794574334	1.079568098	60.595235	0.282420811	629.9532713	3.611855999	1.483317806	88.31492447	11.39286808	9.817091934
Honduras	2020	920.5979611	291.7048627	1.134489159	2161.453325	21.41677692	284.9832102	0.675351227	11.8828849	2.624604696	2.017905784	291.7988405	4.755792253	516.4267556	2929.044968	44.20862547	1.394378786	58.40201005	0.985830092	0.780347612	1.03614964	59.86196115	0.271362675	606.4542524	3.481478439	1.426941864	83.54996669	11.18476047	9.586631894
Honduras	2025	921.3053294	292.8694371	1.138892604	2166.109359	21.67983061	288.0154565	0.68267331	11.92233431	2.656109803	2.0405656	294.2601886	4.77163167	517.9789417	2967.268203	44.7661211	1.407927876	59.17181825	0.996967949	0.784821552	1.047324816	60.11890389	0.274187473	612.5808372	3.515056127	1.441860121	84.86105691	11.23667279	9.636915319
Honduras	2030	923.1903743	293.9150338	1.143114968	2170.35236	21.89972816	290.7238976	0.689505202	11.9463957	2.684795064	2.061526187	296.3181087	4.786418948	520.0847615	3001.44944	45.26807167	1.420414997	59.86708321	1.007255381	0.788543547	1.057765515	60.30874965	0.276850493	618.1973739	3.546464606	1.455357348	85.98942559	11.28823049	9.691836008
Honduras	2040	929.1483677	296.1552445	1.151779298	2181.295276	22.32621138	296.3439322	0.703863128	11.96826695	2.744522457	2.105434038	300.2397223	4.8179619	525.3157281	3072.500935	46.30867402	1.446425481	61.31541013	1.028793264	0.796308143	1.079718447	60.71569394	0.282468553	629.954391	3.612066074	1.483414484	88.28593417	11.39553196	9.822975279
Honduras	2050	932.5803645	297.356935	1.158297279	2183.891352	22.68192562	300.8942071	0.715294989	11.9390316	2.7926186	2.140532397	303.5202017	4.842710278	528.8302678	3130.317562	47.15107559	1.467217846	62.49064537	1.046021589	0.800746093	1.097187092	60.92324565	0.286920881	639.444166	3.664631588	1.505950291	90.19772642	11.47751193	9.917958385
Hungary	2020	937.1923129	299.2311748	1.169410417	2184.913106	23.31626641	308.9488863	0.73547361	11.95730133	2.877775101	2.202552172	309.3888225	4.886031873	534.5932772	3233.054729	48.64470824	1.503960796	64.57975653	1.07647015	0.807445194	1.128016351	61.21236137	0.294769743	656.3107144	3.757990062	1.545738679	93.62221974	11.62011486	10.07763726
Hungary	2025	936.9306677	298.4906532	1.169979414	2181.467757	23.33876271	309.0281516	0.735509733	11.8979585	2.878205781	2.202734541	309.6132065	4.886475033	534.4746351	3233.477333	48.65451631	1.50418091	64.58282202	1.07656568	0.806354301	1.128066191	61.12261647	0.294773092	656.2775298	3.757646634	1.546165131	93.64738705	11.62221014	10.07661022
Hungary	2030	937.4069809	298.2381245	1.170226695	2178.512683	23.34635264	309.1893971	0.736030248	11.83345845	2.880166619	2.2042739	309.6873587	4.887426227	534.777552	3235.647911	48.68699885	1.505066018	64.63002099	1.077316345	0.805445724	1.128865976	61.04289928	0.294984626	656.6904072	3.760207257	1.547007521	93.7073869	11.62671723	10.08191863
Hungary	2040	938.4131879	297.3264459	1.171139121	2171.963525	23.38673809	309.7901245	0.737590911	11.79473635	2.886569956	2.209023769	310.0444709	4.890959025	535.4888849	3243.252072	48.79783097	1.507855024	64.785372	1.079644348	0.80317283	1.131253902	60.85569042	0.295598709	657.959857	3.767245132	1.550014139	93.94463031	11.63816401	10.09907424
Hungary	2050	937.5727135	296.5125905	1.170764305	2165.5681	23.38346314	309.6801101	0.737222931	11.75490083	2.885280204	2.207960248	310.0206595	4.890020958	535.0673636	3241.978445	48.77734092	1.507233667	64.75800627	1.079127886	0.800854248	1.130686635	60.69220735	0.295445454	657.7167272	3.765723595	1.549390075	93.92274114	11.63402015	10.09141496
Iceland	2020	933.2589597	296.5268558	1.16054693	2177.804827	22.78574066	301.9966007	0.718043902	11.88055853	2.804199193	2.148976111	304.5260806	4.8488	529.6456264	3143.763077	47.35403395	1.472361084	62.76250549	1.050166589	0.79946772	1.101387319	60.77336137	0.2879909	641.6208938	3.677054945	1.511543912	90.64311209	11.50161993	9.937886242
Iceland	2025	935.63093	297.3536386	1.162919073	2180.108009	22.91517342	304.036534	0.723373513	11.89204368	2.82616129	2.165221088	305.6627655	4.860322342	531.7611908	3170.313087	47.73495571	1.481811208	63.30818953	1.058130634	0.801344297	1.109540179	60.87325538	0.290084323	646.1041062	3.701835241	1.521615496	91.49052195	11.53698502	9.991022325
Iceland	2030	936.061205	297.4033565	1.165000598	2179.176334	23.04506031	305.5248882	0.72689831	11.88689524	2.841472142	2.176166414	306.8654857	4.867962714	532.4212071	3189.045367	48.00703579	1.488339797	63.68324952	1.063513625	0.802289481	1.114917047	60.91214122	0.291438601	649.064327	3.71783942	1.528888463	92.13927369	11.56085725	10.01528808
Iceland	2040	935.6258473	297.071048	1.166845424	2172.925719	23.1727442	307.0086294	0.730509762	11.84705691	2.857046755	2.187351943	308.0718301	4.875459984	532.9915239	3208.109116	48.28291638	1.495008124	64.06965665	1.069012345	0.801559517	1.12042827	60.8220709	0.292830507	652.1595849	3.734890465	1.536139039	92.80368767	11.58527244	10.035753
Iceland	2050	936.3094167	296.5256215	1.168349408	2168.210279	23.24833082	307.9304296	0.7328266	11.79352825	2.866774731	2.19446017	308.7784583	4.880538808	533.7338425	3219.66659	48.45314351	1.499251041	64.30424787	1.072501059	0.800520104	1.123968926	60.71263162	0.293733585	654.0505677	3.745454401	1.540743304	93.18377123	11.60304925	10.05498698
India	2020	926.9916412	295.0409717	1.145288903	2178.409683	21.96327187	291.958514	0.69303538	11.95541665	2.698534729	2.072079363	296.8599519	4.794451173	522.4097198	3017.116679	45.49968092	1.426551485	60.1944428	1.012411494	0.791620662	1.063181258	60.48722951	0.278268169	620.962001	3.562402677	1.461721189	86.42590118	11.31715457	9.739911869
India	2025	927.7544107	295.9094663	1.148601522	2181.564604	22.16703816	294.4002597	0.698939507	11.97794895	2.723911021	2.090343895	298.743428	4.807242586	523.7306216	3048.075476	45.94850458	1.437413898	60.81828239	1.021388367	0.794870219	1.072192841	60.67735868	0.280546997	625.9339347	3.589479381	1.473687997	87.48415081	11.3573411	9.782861475
India	2030	928.1617037	296.3701694	1.151139039	2181.772519	22.31923524	296.1805724	0.703313975	11.98490173	2.742605043	2.103848782	300.1758605	4.816487994	524.6832825	3070.666224	46.27828399	1.44547001	61.27565289	1.028023606	0.796645306	1.078871748	60.75967781	0.282239562	629.596317	3.609763364	1.482462897	88.2553265	11.38866518	9.812089399
India	2040	931.6182071	297.3627048	1.156840108	2185.8022	22.59862164	299.7684118	0.712448989	11.96885753	2.780673853	2.131801966	302.7630347	4.836604511	527.9325523	3115.868246	46.94209916	1.462082724	62.19627289	1.041736809	0.80064383	1.092837659	60.94193596	0.285811346	637.0595971	3.651478863	1.500401552	89.72145576	11.45805454	9.893506383
India	2050	934.6099686	298.2007222	1.161698383	2187.454954	22.85806389	303.1728107	0.721065821	11.94572967	2.816765779	2.158216322	305.1439772	4.855296763	530.7614132	3159.186731	47.57294063	1.477698193	63.07824952	1.054699048	0.803694007	1.106007844	61.07692561	0.289173499	644.2008473	3.691084523	1.517282713	91.14212829	11.51986694	9.9680879
Indonesia	2020	923.5298444	293.8642537	1.144647769	2169.952745	21.97759424	291.5910836	0.691576527	11.91504512	2.693687662	2.067931288	297.0461216	4.791194147	520.6530761	3012.089744	45.42527247	1.424285476	60.07983979	1.010403221	0.789199481	1.060927214	60.33124228	0.277650355	619.879887	3.55566113	1.4596758	86.34802877	11.30424927	9.708480879
Indonesia	2025	926.4682727	295.0563282	1.148021745	2174.522407	22.14194077	293.92566	0.697732905	11.92144431	2.718953039	2.086669726	298.5535675	4.804350165	523.0735871	3042.028913	45.86262817	1.435304969	60.69591121	1.019587426	0.79241203	1.070346795	60.49551816	0.28007251	624.9404496	3.584236465	1.471353663	87.29995611	11.34998166	9.765866658
Indonesia	2030	928.5161957	295.7295439	1.151186644	2177.565297	22.30547147	296.0887894	0.703182679	11.91549096	2.741777165	2.103375035	300.043627	4.816439846	524.9719514	3069.425234	46.26154512	1.445190635	61.25262705	1.02778512	0.79492718	1.078676416	60.6272611	0.282199022	629.4433161	3.60908222	1.482092307	88.19367279	11.38918216	9.815668138
Indonesia	2040	930.3934948	296.1992945	1.155621275	2176.680814	22.55586458	299.2005249	0.710936715	11.90031736	2.774578805	2.127227511	302.3662659	4.833096764	527.1285996	3108.945662	46.83751755	1.459346822	62.05461455	1.039497167	0.797065914	1.090521661	60.70200053	0.285212081	635.8983882	3.644803187	1.497471694	89.51459614	11.4445632	9.876242434
Indonesia	2050	932.3279537	296.5088277	1.159236997	2176.404023	22.74437042	301.5993354	0.716990481	11.89116437	2.799963401	2.145792172	304.110625	4.84629266	529.0916761	3139.294997	47.2814383	1.470367078	62.67184839	1.048607958	0.798671063	1.099773849	60.75017969	0.287573083	640.8880961	3.672556231	1.509401497	90.51146432	11.48920023	9.927637788
Iran (Islamic Republic of)	2020	917.4257076	293.9314791	1.143428526	2160.145424	22.0648373	292.3178385	0.692821239	11.96884251	2.700793165	2.072231997	297.9011868	4.792239999	518.528735	3022.993093	45.56491059	1.426810953	60.29570616	1.012554578	0.7878151	1.062793279	60.2720913	0.278063254	621.5040619	3.563487589	1.462592193	86.86913533	11.29924044	9.679651699
Iran (Islamic Republic of)	2025	923.5821898	294.0125926	1.149076036	2168.214729	22.2211344	294.2560982	0.698074594	11.94238137	2.721506991	2.088005044	299.374762	4.805308821	522.0804198	3045.332319	45.91643245	1.436410926	60.75085548	1.020266964	0.7911097	1.07084745	60.38072431	0.280162648	625.2345654	3.585527108	1.472937076	87.48380581	11.35472177	9.750340439
Iran (Islamic Republic of)	2030	931.515375	296.4007733	1.154841687	2182.483507	22.44274761	297.8701864	0.707963385	11.95660061	2.761080641	2.117845195	301.342337	4.82714179	527.2805548	3091.403581	46.59306313	1.453850222	61.70474585	1.034870446	0.797726471	1.085997228	60.74404388	0.284092098	633.164419	3.630674269	1.491263053	88.8627505	11.43160631	9.864525549
Iran (Islamic Republic of)	2040	935.0733407	298.1372591	1.161361772	2186.039715	22.84433007	303.1344253	0.721008471	11.85820524	2.816439296	2.158018399	304.9888222	4.855086968	530.8461642	3158.949113	47.56652995	1.477496067	63.07442178	1.054600058	0.803205773	1.105921849	61.05082346	0.289154441	644.1826782	3.690851604	1.517042683	91.12763611	11.51756521	9.970543435
Iran (Islamic Republic of)	2050	931.6472519	295.4335681	1.161684198	2163.285875	22.92772445	303.7476286	0.722134603	11.79472559	2.822336429	2.161773122	305.8225807	4.856979184	529.7773405	3166.971633	47.67923826	1.479858833	63.23054742	1.056468106	0.796036873	1.107620359	60.51382501	0.289548444	645.3386964	3.696744933	1.519815814	91.4849318	11.52183997	9.95674132
Iraq	2020	902.0686955	282.9370066	1.115852346	2108.071082	20.57032977	272.9345327	0.643843891	11.63625481	2.495318907	1.922010204	284.1313827	4.686398059	503.0168571	2776.239328	41.97077911	1.337915974	55.27185591	0.938829529	0.75439012	0.98794141	58.30310144	0.258965777	580.8446242	3.337827447	1.366520904	78.74238557	10.94766799	9.267460227
Iraq	2025	906.6869219	285.6051047	1.119952569	2120.910955	20.76730958	276.049199	0.652223168	11.70070889	2.529359756	1.947425562	285.8973469	4.704252879	506.6528525	2816.664903	42.5571504	1.35273412	56.10844222	0.951278713	0.760826051	1.000768819	58.69356261	0.262275858	587.7749125	3.376951095	1.382083318	80.0050646	11.00790876	9.351718539
Iraq	2030	909.5214477	286.9454912	1.124215074	2129.795184	20.97845361	278.7414463	0.658928269	11.73054492	2.557540513	1.968004291	287.8254388	4.719373555	509.0086021	2850.369022	43.05049969	1.364964503	56.79002723	0.961379331	0.765780564	1.011015218	58.98997144	0.264888385	593.2546752	3.407102375	1.395482815	81.10481582	11.05743905	9.414081489
Iraq	2040	914.0349561	289.1917948	1.131146796	2141.234644	21.32744203	283.2273109	0.67033739	11.78491897	2.60516445	2.002936284	291.0539004	4.744208167	512.9185398	2907.052912	43.88157086	1.38568485	57.94434647	0.978517871	0.77315947	1.028456355	59.40024906	0.269346339	602.6035699	3.459315398	1.417853917	82.95132752	11.14283792	9.513717957
Iraq	2050	918.6068945	291.1085765	1.137606379	2151.592071	21.64347582	287.3564661	0.680868335	11.81967263	2.649000287	2.035148126	293.9625189	4.767342226	516.7414286	2959.14995	44.64553436	1.404777378	59.00538695	0.994319186	0.779681079	1.04455738	59.75819135	0.273465866	611.2056929	3.507320329	1.438475921	84.63583804	11.2219433	9.6097982
Ireland	2020	930.7865209	295.2798603	1.157917743	2171.838356	22.64225711	299.9672935	0.712848574	11.88077952	2.782561769	2.133081802	303.2354832	4.837625532	527.8158028	3117.677075	46.97684623	1.463047032	62.22976972	1.042369488	0.79598826	1.093444275	60.56031844	0.285959018	637.287952	3.653099824	1.501519093	89.79594712	11.46598385	9.890007793
Ireland	2025	936.9474741	297.4860105	1.162807044	2184.504193	22.85662133	303.3548693	0.721872141	11.89648969	2.819212954	2.160449552	305.1272212	4.857545178	532.0713553	3161.056849	47.6081222	1.479030981	63.1227881	1.055774856	0.802104874	1.107258132	60.92022683	0.289523887	644.6522511	3.694367123	1.518500046	91.13383053	11.53199955	9.989131864
Ireland	2030	938.9622257	298.5705073	1.166298269	2188.766152	23.06476129	306.0464566	0.728515865	11.88424806	2.847429777	2.180915299	307.0181224	4.871887766	533.9194564	3195.411343	48.1044946	1.491097456	63.818069	1.065826365	0.805702903	1.117405083	61.13431748	0.292101191	650.232182	3.724815974	1.531701651	92.28431829	11.57643245	10.04398029
Ireland	2040	934.6820766	297.0338455	1.166408742	2170.843441	23.18081613	307.0696717	0.730527237	11.81974856	2.857517126	2.18750735	308.1413848	4.875200261	532.5236633	3209.231273	48.29437974	1.495067328	64.09042956	1.06909719	0.801149841	1.12044734	60.80765553	0.292822049	652.2954952	3.735271712	1.536277784	92.87179095	11.58178132	10.02963252
Ireland	2050	933.9749085	295.310784	1.166432526	2160.148855	23.16828009	306.734729	0.729663637	11.79475525	2.853907871	2.184862082	308.0637475	4.873486426	532.2296279	3204.550477	48.23135952	1.493616079	63.99421201	1.067799258	0.796922449	1.119127239	60.48244632	0.292484779	651.5059514	3.731159183	1.53472114	92.71852414	11.57892208	10.02009371
Israel	2020	915.5738076	288.6696894	1.138230551	2130.933022	21.73623269	288.0709076	0.682223586	11.70182204	2.655868906	2.039608229	294.8771796	4.769858753	515.8136378	2968.265138	44.77531942	1.407567125	59.18213928	0.996533638	0.773573423	1.046605855	59.29643024	0.273948814	612.5134997	3.514000789	1.441768707	85.02543735	11.22838891	9.599745698
Israel	2025	920.0339716	290.0212955	1.14159006	2140.754026	21.85214827	289.8844523	0.687214583	11.72444561	2.675713852	2.054636012	295.921809	4.781127592	518.6343807	2990.994963	45.11353183	1.41641355	59.65248629	1.003885273	0.77772536	1.054254608	59.52725969	0.275936994	616.4259313	3.536494023	1.45107477	85.69169003	11.27007461	9.659644624
Israel	2030	923.1130901	291.3938564	1.144492268	2148.949073	21.98860274	291.8918736	0.692437731	11.74555919	2.697194888	2.070545623	297.1388887	4.79267663	520.853242	3016.579472	45.48575848	1.425744254	60.17606079	1.011683986	0.781741033	1.062245421	59.77339331	0.277990228	620.7064795	3.560298516	1.461090322	86.4986703	11.30782259	9.713734437
Israel	2040	923.3429634	292.0729594	1.147007202	2149.696223	22.16261071	293.9807391	0.697481146	11.76503979	2.718978137	2.086174796	298.7508534	4.803256693	521.7488039	3043.373521	45.87187886	1.435004755	60.71693561	1.019367878	0.783938478	1.069941239	59.89801134	0.279932755	625.019165	3.583768183	1.471253988	87.42740037	11.34046897	9.746408804
Israel	2050	924.3384874	292.2241722	1.149229405	2150.145263	22.27004278	295.2736726	0.700741445	11.77703272	2.732631649	2.096168428	299.7611079	4.810471435	522.836352	3059.501137	46.11050572	1.44099142	61.04445853	1.024271973	0.78501895	1.074924408	59.93129445	0.281204964	627.6623915	3.598604448	1.477742507	87.9550789	11.36627829	9.773722158
Italy	2020	940.8624488	299.1716545	1.174375444	2185.413021	23.52383368	311.514123	0.742039207	11.86503388	2.904903105	2.222583148	311.3251356	4.900976911	537.3414066	3264.580605	49.11583324	1.515964092	65.21987375	1.086291848	0.809239656	1.138058536	61.23863704	0.297345853	661.4886131	3.7872366	1.558758372	94.61816664	11.67506847	10.1421086
Italy	2025	942.7746141	299.4340702	1.176400461	2185.022576	23.62865087	313.0499305	0.746021161	11.82517094	2.921362621	2.234733411	312.2635634	4.909606069	538.8786446	3284.336542	49.4017369	1.523076642	65.62457087	1.092249578	0.809990358	1.144148869	61.25669521	0.298907975	664.7968463	3.805601134	1.56637486	95.25095245	11.70281554	10.18068509
Italy	2030	942.3792811	298.8801119	1.177089117	2178.696159	23.69611752	313.864709	0.747927397	11.78838772	2.929777471	2.240687244	312.8809235	4.913493129	539.0133032	3294.986278	49.55233185	1.526578832	65.83875654	1.095180588	0.808455047	1.147054129	61.13637966	0.299635201	666.4930081	3.814618217	1.570255438	95.63306856	11.71309313	10.19066459
Italy	2040	939.4244738	296.6018758	1.176093345	2160.74716	23.69099535	313.4903845	0.746687825	11.72836314	2.925402592	2.237096931	312.874866	4.910366453	537.6070231	3290.440199	49.482534	1.524533205	65.74124963	1.093436381	0.802107198	1.145143822	60.68515469	0.299120111	665.6284497	3.809426424	1.568195301	95.54918814	11.70101077	10.16393247
Italy	2050	939.5965334	295.5522201	1.17582242	2154.89916	23.65610447	313.0545517	0.745669882	11.68883397	2.920888741	2.233912347	312.5589539	4.908364075	537.5737136	3284.658611	49.40159571	1.52267685	65.62481083	1.091868214	0.799396831	1.143592782	60.48178115	0.298732547	664.7059524	3.804552394	1.56614233	95.33978364	11.69612792	10.15903908
Jamaica	2020	927.7605912	295.6980148	1.150191644	2178.597736	22.26741727	295.4757381	0.701470157	11.93778812	2.734973984	2.098220222	299.6920819	4.812616741	524.0700674	3061.554576	46.14565236	1.442148151	61.08794084	1.025263504	0.794935895	1.076051842	60.65367921	0.2815166	628.054638	3.601053134	1.478954052	87.95843607	11.37521695	9.797153316
Jamaica	2025	928.8907324	295.9777837	1.152816677	2178.327223	22.39508988	297.0707855	0.705599279	11.93593565	2.752090603	2.110832052	300.9021378	4.821532884	525.4937498	3081.703277	46.44337344	1.449678174	61.50083358	1.031448616	0.796093467	1.082366328	60.67771346	0.283134579	631.4243482	3.620208946	1.486978543	88.61227819	11.40800942	9.830878049
Jamaica	2030	931.6728877	296.558471	1.156244279	2181.673474	22.54837185	299.1699364	0.711039103	11.94747053	2.774485004	2.12740736	302.3017924	4.833728952	527.7904779	3108.119676	46.83161198	1.459493938	62.04059589	1.03957413	0.798428095	1.090688204	60.7824493	0.285272133	635.8287994	3.644888547	1.497532298	89.44625208	11.4499156	9.885540466
Jamaica	2040	935.3612846	297.8236977	1.161925599	2185.836345	22.85036041	303.1321066	0.721061726	11.92931214	2.816467775	2.158131756	305.0698968	4.855466803	531.095656	3158.494218	47.56543948	1.477651324	63.06572951	1.05465148	0.802820124	1.106006987	61.00260493	0.289182704	644.1234949	3.69087221	1.517178383	91.09727676	11.52181624	9.972846059
Jamaica	2050	935.8651004	297.5307225	1.164992067	2179.299998	23.04135889	305.4532958	0.726763551	11.84522428	2.840828707	2.175733065	306.8472784	4.867599493	532.388996	3188.131909	47.9951446	1.488106033	63.66614262	1.063299262	0.80254671	1.114712597	60.92627734	0.291389059	648.9400406	3.7173543	1.528573324	92.10713331	11.56097835	10.01293048
Japan	2020	940.5457827	297.9228468	1.175048149	2175.471869	23.5770209	312.1133184	0.743435766	11.83493665	2.911064626	2.226944208	311.821	4.90389005	537.4559571	3272.265846	49.22607534	1.518560736	65.37395598	1.08843868	0.806018313	1.140187073	60.98796914	0.29787877	662.7037535	3.793758463	1.561645508	94.89322103	11.68361643	10.14926613
Japan	2025	942.1036693	298.2591326	1.176526594	2175.604546	23.65069857	313.2546726	0.746463719	11.78638909	2.923445786	2.23614889	312.4793974	4.91039816	538.7197008	3287.049883	49.44002121	1.523932921	65.67880964	1.092949151	0.806762857	1.144820873	61.01307097	0.299071828	665.2180738	3.807845629	1.567328219	95.35947121	11.70498448	10.17943219
Japan	2030	942.0931239	297.9784341	1.177207811	2172.14419	23.7045867	313.9279682	0.748059437	11.74628753	2.930401074	2.241110095	312.9671495	4.913789644	538.9753374	3295.752109	49.56380745	1.526853303	65.85383404	1.095389617	0.806094496	1.147254587	60.95667877	0.299684007	666.6082827	3.815252772	1.570567106	95.66367619	11.71422783	10.19024389
Japan	2040	939.8857528	296.1263158	1.176385383	2157.465067	23.69839934	313.6237993	0.747070895	11.68664482	2.926880026	2.238238627	312.9395075	4.911276162	537.8850928	3292.082158	49.50732051	1.525204702	65.77546795	1.093993896	0.800893807	1.14573176	60.58689577	0.299274467	665.9173526	3.811111851	1.568895787	95.59307493	11.70448115	10.16950759
Japan	2050	939.606468	295.0380167	1.175789875	2151.057763	23.65655562	313.0764805	0.745724646	11.66002981	2.921125616	2.234082145	312.5595805	4.908459511	537.580882	3284.990777	49.40579711	1.522765726	65.63166678	1.0919517	0.797951767	1.143676342	60.37477798	0.298753627	664.7622977	3.804832522	1.566237165	95.35143046	11.69610965	10.15952724
Jordan	2020	918.2412561	289.4218567	1.13220705	2153.007585	21.24210833	282.1967732	0.668220722	11.82257096	2.594740185	1.996048152	290.2878693	4.741008944	514.2256864	2892.067138	43.68664671	1.381780916	57.643896	0.975104001	0.775462766	1.025251158	59.52117067	0.268580391	600.2627083	3.447797815	1.413454533	82.32819642	11.14393285	9.523224398
Jordan	2025	923.0580833	293.0700033	1.137516609	2168.175966	21.55829315	287.0029705	0.680683965	11.90447084	2.646437825	2.034123919	293.0959242	4.767401952	518.6331837	2954.847683	44.58613347	1.403937782	58.93304494	0.993777896	0.784126193	1.04431001	60.07790165	0.273462782	610.8228353	3.506146242	1.437078581	84.3645665	11.22503517	9.63807073
Jordan	2030	923.2730957	293.8992287	1.141886036	2171.338438	21.83662581	290.0922342	0.687903073	11.92348517	2.678029127	2.056600768	295.6871389	4.783152897	519.7686295	2993.607452	45.14935974	1.417404184	59.70694812	1.004837148	0.78820668	1.055317846	60.31907854	0.276227497	616.9059758	3.538910286	1.452155456	85.72185138	11.27396752	9.684340703
Jordan	2040	925.401229	294.7882895	1.14812095	2172.048796	22.17005768	294.1408204	0.698087708	11.92350028	2.720903735	2.087876478	298.8234659	4.805100108	522.7195343	3044.784709	45.90051604	1.436065636	60.74817132	1.02018965	0.791864219	1.07088015	60.45996352	0.28019308	625.3157564	3.585964842	1.472311076	87.42312355	11.35067603	9.762318483
Jordan	2050	931.6341989	296.6053346	1.155901594	2181.869804	22.53542178	299.0242086	0.710653137	11.94166826	2.772916441	2.126236531	302.1735276	4.832812987	527.6162719	3106.354938	46.80458783	1.4587724	62.0042293	1.039000612	0.798435797	1.090097359	60.79202755	0.285119687	635.5281068	3.643118928	1.496770178	89.39142885	11.44611376	9.882151564
Kazakhstan	2020	909.1142936	287.8037083	1.135096709	2124.850435	21.63083332	285.8753605	0.676123195	11.71704633	2.631774256	2.021281472	294.0369582	4.756014779	512.031554	2940.01439	44.36606827	1.397028477	58.5961278	0.987571687	0.771384412	1.037253841	59.19137431	0.271512495	607.6103052	3.486523958	1.430679505	84.21345878	11.18418303	9.515866866
Kazakhstan	2025	922.18563	290.4519922	1.142891498	2149.740412	21.82136135	289.4528497	0.686487157	11.76727929	2.671568184	2.052124385	295.6851433	4.780556299	519.7144437	2984.153921	45.03210193	1.41512423	59.51810856	1.002629006	0.780097878	1.053163922	59.65198004	0.275695426	615.4187337	3.53217449	1.449487114	85.38007115	11.27796051	9.669142243
Kazakhstan	2030	930.3943555	293.9378157	1.148718834	2170.961167	22.08585558	293.730374	0.697807787	11.8434671	2.717692742	2.086495698	297.9797828	4.805455676	524.9871956	3039.096767	45.82775281	1.435108707	60.64672308	1.019468015	0.789574381	1.070491515	60.25467161	0.280162264	624.6987078	3.583775828	1.470813738	87.08102112	11.35768583	9.79538707
Kazakhstan	2040	925.8432515	294.5274988	1.149698709	2164.817864	22.30583842	295.9532022	0.70248699	11.82667427	2.739890516	2.101505848	300.0403602	4.814111708	523.5028439	3068.548088	46.23695374	1.444008262	61.22926789	1.026890057	0.790894324	1.077593352	60.37193425	0.281888064	629.1673556	3.606642786	1.481005801	88.24618428	11.37523364	9.792916532
Kazakhstan	2050	925.7798864	293.3073404	1.1511933	2158.044535	22.35316237	296.3055582	0.703401839	11.81683832	2.743602382	2.104279487	300.5404009	4.816456485	523.9324036	3072.245641	46.30085292	1.445849067	61.30401848	1.028248563	0.788579057	1.078993939	60.15402362	0.28224964	629.7690933	3.610559837	1.482980915	88.35814736	11.38853937	9.799122236
Kenya	2020	906.2890864	283.8933259	1.116410644	2117.714274	20.5108087	272.7493038	0.644066224	11.66582189	2.494501103	1.922243275	283.5372535	4.687370884	504.9618992	2773.745139	41.94220866	1.337916211	55.23549784	0.938906109	0.756568131	0.988314864	58.43252849	0.259119799	580.7403669	3.338453536	1.366037169	78.5344217	10.95645692	9.296119518
Kenya	2025	909.8644718	286.7456499	1.121091339	2130.964719	20.78478503	276.6412111	0.653977421	11.74402957	2.535948456	1.952608485	285.9970565	4.708609306	508.2407602	2824.058353	42.66611696	1.355691293	56.26303648	0.953805712	0.76405144	1.003464662	58.91416845	0.262989535	589.0960593	3.384441902	1.385176644	80.18350579	11.02223301	9.384537636
Kenya	2030	910.6759739	287.8660387	1.124945879	2136.136217	21.01533687	279.2838361	0.660316212	11.77804448	2.56330111	1.972245391	288.1472831	4.722344668	509.5523525	2857.289814	43.15075625	1.367427975	56.93065804	0.963459412	0.768338617	1.013137602	59.16944611	0.265431972	594.390928	3.413345767	1.39815917	81.32575369	11.0668303	9.428455527
Kenya	2040	915.5263311	290.0443045	1.132785812	2148.004477	21.3909252	284.0409245	0.672459748	11.82497051	2.61383287	2.009385533	291.6442346	4.749066361	513.9151672	2917.028937	44.03127878	1.38954264	58.14767995	0.981677913	0.776021968	1.031704475	59.5779695	0.270182956	604.2586841	3.468739142	1.422011593	83.2588853	11.16106464	9.536097438
Kenya	2050	921.8605498	292.6934041	1.140874747	2162.60752	21.78267881	289.2886394	0.685918723	11.88445033	2.669679358	2.050508062	295.2301875	4.778637503	518.9948768	2983.394414	45.00310413	1.413859712	59.50118349	1.001846465	0.784669571	1.05228565	60.06305004	0.275454705	615.256238	3.53011843	1.448222813	85.3919861	11.26152545	9.662425302
Kiribati	2020	903.9127304	284.6227335	1.119801751	2111.11553	20.80837366	276.1111297	0.652043899	11.64156857	2.529565939	1.947121424	286.3467341	4.703171308	505.3600372	2817.475345	42.568566	1.352685732	56.11849706	0.951150145	0.758355199	1.000476415	58.51014798	0.2621691	587.7537967	3.37661956	1.382203255	80.10925021	11.0048658	9.329164309
Kiribati	2025	909.9427553	286.060185	1.125136901	2124.995558	20.99328956	278.8400466	0.659278913	11.6791404	2.55869734	1.968999204	287.998241	4.720542513	509.4832548	2851.063193	43.06817409	1.365678488	56.80569207	0.961860823	0.764001266	1.011557148	58.82656957	0.265037195	593.4067536	3.408460951	1.396186979	81.10395852	11.06546263	9.419977472
Kiribati	2030	915.4864275	288.1069016	1.130399345	2138.090293	21.22661484	282.0921841	0.667762744	11.741679	2.593526862	1.994825001	290.1145727	4.739132622	513.1014959	2892.061676	43.67119326	1.380887928	57.64354999	0.974519	0.77048286	1.024537616	59.20082236	0.268374582	600.2362442	3.446829959	1.412516705	82.39153458	11.13027634	9.506441895
Kiribati	2040	918.8763945	290.995068	1.136467526	2151.020602	21.58069502	286.7592337	0.67947715	11.80367318	2.642899363	2.030813306	293.3510315	4.764281587	516.5720381	2951.882496	44.53666228	1.402108284	58.86060333	0.992186054	0.7787828	1.042436324	59.71500492	0.272933582	610.0737811	3.501022268	1.435498721	84.37860095	11.21041189	9.603207381
Kiribati	2050	917.6673004	290.6324725	1.1383687	2145.920673	21.71446825	288.0949196	0.682541042	11.78346405	2.65653974	2.040412436	294.6366584	4.770719451	516.6621397	2968.662332	44.78166709	1.407935355	59.19548094	0.996914048	0.778556451	1.047103733	59.66394956	0.274098021	612.6930477	3.51527575	1.442003248	84.98914089	11.23178737	9.614535531
Kuwait	2020	926.3773301	298.5756897	1.155439093	2193.207716	22.57297185	298.7492085	0.709487622	12.17448411	2.769365376	2.123004934	302.6517668	4.829581252	525.5011131	3102.707791	46.75338153	1.457149753	61.92182249	1.037443535	0.80400598	1.088290366	61.21392543	0.284613739	634.7309945	3.638583133	1.495224025	89.38213837	11.43754376	9.840515426
Kuwait	2025	937.0495055	301.4413407	1.162986713	2214.768178	22.85186173	303.1264458	0.721237805	12.12919046	2.81662172	2.158521883	305.1077319	4.856367269	531.862375	3157.650976	47.56336701	1.477985171	63.05072907	1.054830316	0.813357451	1.106287333	61.75771112	0.289273852	644.039485	3.691088242	1.517448685	91.02240451	11.53023994	9.983021459
Kuwait	2030	938.5290419	302.4387752	1.165164527	2213.708393	23.03063595	305.7683289	0.727873653	12.06419127	2.844735418	2.178945501	306.6840666	4.869968357	533.5360136	3192.609419	48.05736446	1.489806169	63.76455689	1.064859636	0.815047629	1.116423594	61.86004149	0.29185078	649.8290466	3.722482565	1.530187793	92.20132016	11.56785571	10.03594904
Kuwait	2040	930.6677715	298.217794	1.162687505	2179.380808	23.03788208	304.9730163	0.724936705	11.95742768	2.834920076	2.170579954	306.8500303	4.862468622	529.676056	3182.990886	47.90609749	1.485067359	63.55147728	1.060808158	0.803474979	1.111886877	61.06352252	0.290609206	647.8575033	3.710131341	1.525615626	92.07675827	11.53664082	9.966147047
Kuwait	2050	932.2810543	297.2332179	1.163103538	2177.383796	22.98823337	304.4120538	0.723821503	12.00283053	2.829356553	2.166932538	306.4070941	4.860777039	530.384272	3175.040971	47.80156962	1.482997558	63.39423555	1.058998987	0.801471665	1.110199537	60.88733282	0.290208397	646.6576292	3.70432052	1.523212662	91.74544157	11.53703658	9.970615674
Kyrgyzstan	2020	904.7045266	285.669904	1.126663287	2118.650589	21.18621184	280.1060775	0.661380799	11.69207096	2.570242251	1.976145246	289.9080281	4.724308041	507.2049791	2866.529933	43.29233809	1.370283344	57.0951088	0.96542681	0.764708231	1.014717012	58.86936195	0.265751892	595.4113468	3.418259797	1.401967651	81.80703585	11.07554855	9.392774002
Kyrgyzstan	2025	915.5717051	288.5172872	1.13310198	2139.061195	21.35542008	283.4402788	0.671203256	11.75856572	2.607933372	2.005370596	291.391056	4.746520493	514.0315876	2908.708369	43.92296662	1.38733508	57.98372029	0.979693918	0.772316109	1.029796263	59.26496595	0.269717178	602.9935395	3.462873032	1.419387153	82.94638678	11.16119101	9.527310914
Kyrgyzstan	2030	923.7003355	291.6220173	1.139695599	2160.386189	21.63919407	287.7949919	0.682604558	11.83311014	2.654503521	2.040016817	293.879457	4.772296553	519.4511944	2963.907796	44.7272849	1.407624114	59.11313162	0.996670159	0.78175011	1.047245086	59.85239006	0.274211352	612.2439675	3.514233695	1.441205097	84.65260533	11.24476584	9.656486893
Kyrgyzstan	2040	922.0335836	293.1940529	1.14275304	2161.222808	21.92989619	291.1459119	0.690404672	11.8440632	2.689080373	2.064416237	296.5741521	4.787942249	519.7520698	3007.520606	45.34720026	1.422036015	59.98896937	1.008684796	0.785995843	1.05913033	60.13857328	0.277181536	619.1541238	3.55115851	1.457185529	86.23071682	11.2882918	9.691881044
Kyrgyzstan	2050	923.3966455	292.879586	1.146155915	2158.936008	22.08030964	292.8758841	0.694807492	11.82568362	2.707398924	2.077881311	298.0129712	4.797811178	521.3359045	3028.78727	45.66638292	1.430175481	60.42130273	1.015289819	0.78638139	1.065862076	60.08752886	0.278904172	622.6493404	3.571080652	1.465975908	86.91811802	11.32613851	9.728868732
Lao People's Democratic Republic	2020	915.1104122	289.7723787	1.130427684	2147.366726	21.26149798	282.5539777	0.66884147	11.8291548	2.59836553	1.998213917	290.4286622	4.741071885	513.0085488	2898.436136	43.75838215	1.382835176	57.77290175	0.976188956	0.774473563	1.026180207	59.50619747	0.268783162	601.2682055	3.452250247	1.414638964	82.6292783	11.13407685	9.509500317
Lao People's Democratic Republic	2025	919.0955656	291.3226103	1.136110243	2158.349022	21.51831518	285.7977943	0.677078934	11.87338001	2.632611357	2.023399421	292.8048749	4.759654446	516.2063724	2938.762155	44.35485756	1.397861256	58.59164127	0.988542609	0.78048972	1.038775502	59.84128854	0.272007181	607.8871461	3.489270987	1.430958135	83.92176071	11.19925539	9.587838055
Lao People's Democratic Republic	2030	923.4029173	293.3234713	1.141361508	2169.304296	21.76954955	289.2090485	0.685907211	11.92421285	2.669096145	2.050335594	295.1077352	4.778908369	519.6168072	2982.005313	44.98854353	1.413769989	59.47576236	1.00175027	0.786657963	1.052278343	60.19308771	0.27547079	615.0928518	3.529674201	1.448022949	85.30448537	11.26557669	9.671020594
Lao People's Democratic Republic	2040	928.704714	296.1456628	1.150000688	2182.668464	22.2267047	295.1496823	0.700902168	11.96738314	2.731962505	2.096316925	299.307381	4.811557499	524.5318488	3057.40194	46.08785338	1.440984766	61.00926589	1.024315839	0.795860657	1.075195876	60.7174828	0.281319304	627.4932972	3.598414223	1.477497817	87.77848166	11.37383784	9.800922261
Lao People's Democratic Republic	2050	931.6151138	297.2466613	1.156318457	2185.184644	22.56955638	299.4466136	0.711666523	11.94748451	2.777320288	2.129383833	302.4864937	4.834899601	527.7598952	3111.847413	46.88286131	1.460624712	62.11516598	1.040548519	0.800151042	1.091643182	60.91558082	0.28550897	636.4127409	3.647887113	1.498803799	89.58403589	11.45208587	9.888349501
Latvia	2020	929.6674799	296.2986349	1.162413442	2159.776882	23.04464866	305.3601194	0.726170202	11.8105477	2.839710424	2.174264698	306.9079229	4.864683104	530.1451886	3188.998172	47.9867561	1.487131262	63.68447918	1.062608233	0.796781579	1.113779419	60.56060108	0.291104967	649.0489566	3.717046849	1.527486558	92.26666179	11.54274293	9.974885755
Latvia	2025	934.5742213	294.6683485	1.167668442	2163.68286	23.16089188	306.1752574	0.728087898	11.74896877	2.84730225	2.180030322	308.0514885	4.87141742	532.1911601	3195.402884	48.11585604	1.491092785	63.79815849	1.065428062	0.797729116	1.116718946	60.51179155	0.291870165	649.8324451	3.722176385	1.532315168	92.39278419	11.57852537	10.01342549
Latvia	2030	940.6234551	297.082728	1.169779578	2173.933462	23.22830441	308.1262234	0.734047504	11.78937207	2.870103146	2.19774498	308.5858817	4.88348673	535.9226867	3221.829003	48.49674722	1.501123828	64.36345192	1.074074425	0.801875855	1.12586932	60.75223749	0.294278631	654.7201649	3.750756443	1.542225566	93.13064891	11.62164618	10.08846801
Latvia	2040	940.1076198	297.8105569	1.171497743	2174.511175	23.40500277	310.2711648	0.738912512	11.76510974	2.891861175	2.213012398	310.1651608	4.893680271	536.2003141	3249.698161	48.88832032	1.510072039	64.91869475	1.081596397	0.804162473	1.133278571	60.9267656	0.296123776	659.0653542	3.773275314	1.552355721	94.13714204	11.6454337	10.11678706
Latvia	2050	932.9622438	294.5337094	1.16671271	2151.591185	23.22289004	307.3511577	0.73104262	11.72360247	2.860213062	2.189224977	308.5698389	4.876098585	532.03443	3212.785686	48.34588638	1.496179657	64.15922378	1.069951685	0.794612892	1.121224733	60.31194044	0.29300248	652.7995587	3.737918138	1.53758306	93.03115992	11.58476125	10.02275
Lebanon	2020	925.4976908	294.6042303	1.146804582	2174.412137	22.08057403	292.9729166	0.695121542	11.92302843	2.70838724	2.078760142	297.9863681	4.798973898	522.0118192	3029.534191	45.68098763	1.430683267	60.4353491	1.015714016	0.791646507	1.066348368	60.4711367	0.27903929	622.7654531	3.571765711	1.466580161	86.90715085	11.3307753	9.742277426
Lebanon	2025	927.0827208	296.0013107	1.150844315	2175.298695	22.33694926	296.4563086	0.704002486	11.93900504	2.745673638	2.106006738	300.3419114	4.817466269	524.5040998	3074.842259	46.3334271	1.446685115	61.36314961	1.029086566	0.794851196	1.079920532	60.63217158	0.282501102	630.3197923	3.613676043	1.483687545	88.41678082	11.39006244	9.810980425
Lebanon	2030	928.7626206	295.8847834	1.155175767	2174.756742	22.55190528	298.9311463	0.710035477	11.91005014	2.771319694	2.124597067	302.3506054	4.831177454	526.3287159	3105.380358	46.78476218	1.457871942	61.97708432	1.038217482	0.796491478	1.089134267	60.67413542	0.284840595	635.2104364	3.640653531	1.496045149	89.43278828	11.43702051	9.861127399
Lebanon	2040	935.6864903	297.3875082	1.162887129	2182.197084	22.89678287	303.6919997	0.722485024	11.89564107	2.822409407	2.162489682	305.5096965	4.858621256	531.5747435	3165.499582	47.66912928	1.480267587	63.2085187	1.056789603	0.80190245	1.108182774	60.91222298	0.289738818	645.2818214	3.697409132	1.51999553	91.32616029	11.53322815	9.98450117
Lebanon	2050	936.1789367	297.4442789	1.166078783	2176.673634	23.11846085	306.4487799	0.729199655	11.83970157	2.851270139	2.183261741	307.5489484	4.872713024	532.9142843	3201.016157	48.17958801	1.492530718	63.92714672	1.066998924	0.802346849	1.118431429	60.89569635	0.292330445	651.0335895	3.728716567	1.53340612	92.54799444	11.57610543	10.03060937
Lesotho	2020	910.9288216	288.5084549	1.12660658	2135.649432	21.14457384	281.0591098	0.664734308	11.78517901	2.582114348	1.985867728	289.3162298	4.731520848	510.5555299	2880.604924	43.48210098	1.375392101	57.40611282	0.970150914	0.769622813	1.019884411	59.24311182	0.267144002	598.2400577	3.434296805	1.406756647	82.11988272	11.09324505	9.460729671
Lesotho	2025	913.3383134	289.1022597	1.130563844	2141.383903	21.30608403	282.8472011	0.66926953	11.81542305	2.600942967	1.99972726	290.863531	4.741809453	512.3173052	2902.149492	43.80983576	1.383806402	57.84172515	0.976948546	0.772998803	1.026819378	59.40236673	0.268920011	601.7368448	3.454341282	1.415914033	82.80708513	11.13443163	9.501178411
Lesotho	2030	916.5789699	290.4209344	1.13364101	2149.312518	21.4316523	284.7138899	0.674286686	11.84166678	2.621222367	2.014918538	292.006129	4.752947203	514.7361613	2925.805195	44.15829365	1.392758219	58.32976155	0.984387432	0.776822777	1.034501866	59.61855557	0.270905903	605.7724099	3.477293627	1.425373988	83.53099923	11.17407348	9.554921483
Lesotho	2040	921.4852538	292.7446357	1.139955868	2162.225392	21.74560433	288.9069866	0.684971495	11.86843495	2.665713004	2.047604688	294.8709709	4.776404142	518.6415121	2978.879171	44.93378659	1.412071665	59.41045809	1.000421726	0.784299947	1.050837861	60.05661002	0.275085068	614.5331505	3.525977435	1.446257196	85.24638867	11.25247747	9.654328521
Lesotho	2050	924.0221516	293.8766582	1.144970395	2166.930578	22.00997777	292.2089451	0.693252188	11.88712991	2.700553914	2.073028866	297.323605	4.794457587	521.2137311	3020.575069	45.54404263	1.427187563	60.25705924	1.012901449	0.788509499	1.063491266	60.27318014	0.27831003	621.3598535	3.563892896	1.46266551	86.62358677	11.31357332	9.722948048
Liberia	2020	897.3735333	280.3820504	1.108537963	2089.684194	20.22752738	268.8328337	0.633616291	11.53177743	2.452369618	1.890629781	280.9387919	4.663435209	499.4712039	2725.535444	41.21917682	1.319124713	54.2478286	0.923427916	0.744878837	0.972311412	57.73701851	0.25497938	572.6357476	3.292091824	1.345944128	77.08928041	10.86665744	9.176339574
Liberia	2025	900.3888413	282.240699	1.11220704	2100.150383	20.41564848	271.3879165	0.64013113	11.58598115	2.479511595	1.910563258	282.6475398	4.677642224	501.8135125	2758.036901	41.69239542	1.330871369	54.9101032	0.933206665	0.750345083	0.982271659	58.07733714	0.257526972	578.0084059	3.321884233	1.35863242	78.14216689	10.91338328	9.236666885
Liberia	2030	902.4712103	283.5348204	1.115677717	2107.743026	20.59155626	273.574839	0.645613692	11.62608086	2.502546908	1.927388014	284.2773078	4.689687671	503.5994179	2785.499845	42.09560645	1.340883395	55.4669409	0.941464571	0.754707431	0.990649975	58.33587791	0.259663437	582.4921079	3.346798491	1.369526915	79.04415804	10.95453398	9.283695081
Liberia	2040	907.9062177	286.1157885	1.122869149	2123.412238	20.92662516	277.9641756	0.656888875	11.70231641	2.549255761	1.961818638	287.3681581	4.714614637	507.9473269	2840.670318	42.90779302	1.361318336	56.59189832	0.958349424	0.763192072	1.007893207	58.82111309	0.264082748	591.6317741	3.398051519	1.391549066	80.81069385	11.04151207	9.389616088
Liberia	2050	913.4533154	288.7155683	1.130021685	2138.883652	21.26671124	282.4584279	0.668404921	11.77825301	2.597036183	1.997003693	290.4914859	4.740014379	512.3246568	2897.299989	43.73922106	1.38216368	57.7460609	0.975605852	0.771678819	1.025503376	59.31123306	0.268593629	601.0019845	3.450426055	1.414039761	82.62882115	11.12879558	9.497813236
Libya	2020	920.5617012	293.1060899	1.141307112	2167.666377	21.80046833	289.07495	0.685167952	11.96980366	2.666983437	2.048321674	295.4640968	4.77715965	518.3012833	2979.886161	44.95964534	1.41278607	59.4235438	1.000783242	0.786784613	1.051129523	60.20693221	0.275144508	614.5505725	3.526338079	1.447237958	85.30610685	11.26024903	9.646898179
Libya	2025	927.38259	295.6239213	1.147316701	2182.525918	22.0538869	292.9159619	0.695422402	11.98465904	2.708571926	2.079406645	297.7393922	4.799861029	523.1656607	3028.726541	45.67543736	1.431032901	60.42913763	1.016008034	0.794086819	1.066828892	60.62439685	0.279198045	622.8435017	3.573148397	1.466599913	86.80820113	11.33855612	9.757872586
Libya	2030	931.7686284	297.3775775	1.152845606	2191.928732	22.33396123	296.6807021	0.704969003	11.97988168	2.748413931	2.108634151	300.2811939	4.820878669	526.6147622	3076.431672	46.37064771	1.448282131	61.39934784	1.030347644	0.799963479	1.081422935	60.96304032	0.28292853	630.6976047	3.616588119	1.485302934	88.35429599	11.40734604	9.847255707
Libya	2040	932.4605842	297.8597488	1.15811668	2186.268522	22.68665378	301.0007534	0.715534074	11.93641918	2.793729949	2.141293485	303.5511552	4.843078268	528.7671561	3131.933782	47.17139786	1.467621671	62.52348666	1.046397451	0.801829778	1.097550402	61.01254814	0.28700994	639.7064957	3.665901798	1.50639606	90.26015371	11.47705388	9.918633934
Libya	2050	931.6094565	296.4233247	1.16005435	2173.663567	22.81443689	302.3561306	0.718741284	11.88647886	2.807749869	2.151275345	304.7733558	4.849862271	529.1246881	3149.041433	47.42123478	1.473646414	62.86738178	1.051308491	0.798571138	1.102441108	60.73091532	0.28823879	642.4284422	3.680854626	1.513037929	90.86664492	11.49987433	9.934327955
Lithuania	2020	931.2828313	296.0889626	1.166189125	2165.953005	23.19422913	306.5123148	0.728578889	11.78825078	2.850566781	2.181845168	308.3549158	4.87117101	530.7163654	3201.186864	48.18277594	1.492031998	63.91285098	1.066344758	0.800016647	1.117446159	60.73222075	0.292015281	650.6893238	3.725924782	1.533434993	92.6877235	11.56968252	9.994005273
Lithuania	2025	935.0097616	295.5305122	1.16740892	2162.102801	23.17556558	306.8009583	0.730089744	11.74379384	2.855068954	2.186008368	308.1751523	4.874516019	532.9172325	3204.927285	48.24656311	1.494384401	64.00715093	1.068348294	0.797823092	1.119790506	60.50832477	0.292675027	651.6719479	3.733013567	1.535333769	92.69058138	11.58893902	10.02784153
Lithuania	2030	939.7653456	296.3386389	1.170139508	2169.81595	23.26240583	308.4459243	0.734576372	11.74866152	2.872856853	2.199504276	308.8845116	4.885205387	535.7991438	3225.646749	48.5492741	1.502231155	64.434131	1.074949396	0.800550144	1.1266673	60.66463768	0.294464275	655.2245711	3.752824671	1.543702704	93.28304256	11.62325963	10.09161203
Lithuania	2040	941.3593299	297.6302258	1.172967217	2173.833865	23.45781854	310.9749788	0.740803192	11.78024784	2.899466642	2.218727718	310.6625998	4.898089657	537.185915	3258.354224	49.01869366	1.513505228	65.09697229	1.08439428	0.804114692	1.136174367	60.88752122	0.296873556	660.5399023	3.781795533	1.555994282	94.39734698	11.66238387	10.13733424
Lithuania	2050	933.407816	294.7820367	1.167684478	2151.764888	23.28547951	308.1698643	0.733063846	11.69558256	2.868816038	2.195456046	309.1382185	4.880405659	532.5526613	3223.323277	48.49737376	1.499845073	64.37286484	1.073012399	0.795370957	1.124311393	60.35387221	0.293785862	654.5170945	3.74727716	1.541581031	93.38669847	11.59781624	10.03867301
Luxembourg	2020	935.0484364	300.0936401	1.166345291	2194.339175	23.16569198	306.8601033	0.730002295	12.01424032	2.855249371	2.185880477	308.0002268	4.874223612	532.4963178	3206.335786	48.2541789	1.494121947	64.03060181	1.068297348	0.809636789	1.119646333	61.44545756	0.292619879	651.8053727	3.732588789	1.53528672	92.76788807	11.57920304	10.02767523
Luxembourg	2025	935.1974455	299.3505776	1.16668025	2188.874376	23.1739354	306.9514656	0.730299125	11.96833656	2.856347229	2.186753103	308.0909836	4.874865191	532.6986518	3207.407698	48.27218109	1.49466568	64.05399633	1.068722427	0.807689958	1.120102812	61.2864405	0.292741291	652.0119071	3.733989796	1.535809332	92.79484556	11.58308746	10.03046922
Luxembourg	2030	936.3090575	298.8393727	1.167799706	2185.567097	23.21507567	307.5384707	0.731864886	11.93967399	2.862663114	2.191490699	308.4661444	4.878491013	533.5221064	3214.687315	48.38059657	1.497479662	64.20342902	1.071042057	0.806636988	1.122500622	61.18252224	0.293361548	653.2427022	3.740991593	1.53881278	93.01377502	11.59622275	10.04848261
Luxembourg	2040	937.3202022	298.2577877	1.169197469	2179.953088	23.29183763	308.5799057	0.734503261	11.8795815	2.873710149	2.199577472	309.1624076	4.884189776	534.3987568	3228.00842	48.57365303	1.502237434	64.47472597	1.075010371	0.805237683	1.126533256	61.05197599	0.294391151	655.4404629	3.753124299	1.543957575	93.45008486	11.61451982	10.07193044
Luxembourg	2050	936.5310915	297.2948483	1.169044855	2172.02119	23.30122756	308.6331799	0.734553336	11.82785391	2.874169998	2.199795105	309.2570578	4.884127083	534.0990996	3228.833523	48.58373204	1.502374121	64.49033031	1.075122573	0.802520642	1.126604983	60.85361375	0.29440107	655.5470331	3.753564877	1.544142881	93.49774351	11.61339059	10.06745297
Madagascar	2020	896.6115259	280.7080957	1.107950823	2089.812633	20.2314751	268.9267203	0.63375233	11.54340916	2.453273978	1.891132583	280.9565002	4.663349875	499.0885713	2727.274685	41.23771465	1.319340147	54.28237105	0.923681883	0.74521188	0.972512903	57.78278055	0.255019593	572.8967172	3.293123976	1.346216724	77.17436388	10.86288965	9.172398176
Madagascar	2025	898.1076782	281.6891282	1.110974321	2095.632802	20.38676622	270.7919557	0.638373586	11.57647018	2.4728081	1.905344346	282.402575	4.673559086	500.4929603	2750.593141	41.58059791	1.327830117	54.75374233	0.930659823	0.748756049	0.979572729	57.98983638	0.256815896	576.6757353	3.314066109	1.35550279	77.94748005	10.89779162	9.210491531
Madagascar	2030	900.7775994	282.8601447	1.114498581	2103.119711	20.54432551	272.8162595	0.643591031	11.61219062	2.49436708	1.921262586	283.8661175	4.685134502	502.5623222	2775.87808	41.9550181	1.337306759	55.26931789	0.938464971	0.752763013	0.987552868	58.21311499	0.258862988	580.864703	3.337692711	1.36570789	78.75257167	10.93940842	9.259766736
Madagascar	2040	907.8476291	285.9280569	1.122534069	2122.472236	20.90509985	277.7138298	0.656287116	11.69992585	2.546655476	1.959953524	287.1675105	4.713331717	507.8354365	2837.491839	42.86169201	1.36020703	56.52788955	0.957432438	0.762608928	1.006974998	58.78300453	0.26385102	591.1228316	3.395275641	1.390324766	80.70073953	11.03742963	9.385672081
Madagascar	2050	912.3876498	288.3210143	1.129104772	2135.487952	21.23557169	282.0221266	0.667231069	11.75432611	2.59233303	1.993460085	290.2061207	4.737290749	511.6682237	2891.957797	43.65875911	1.380054736	57.63647453	0.973871523	0.770325355	1.023705123	59.23104223	0.268127396	600.1000701	3.445245041	1.411788657	82.47137652	11.11845843	9.483780534
Malawi	2020	895.2827275	278.6074812	1.1038288	2082.409297	19.95287278	265.3090057	0.624854441	11.48909843	2.415278019	1.863670302	278.420042	4.644501046	496.9888591	2680.566254	40.56766062	1.303182564	53.33535677	0.910189693	0.739467836	0.958927119	57.4133627	0.25157573	565.2865953	3.251714074	1.328595206	75.58694655	10.80636893	9.105400229
Malawi	2025	898.3217176	281.1014064	1.107683443	2094.920659	20.17747844	268.5108239	0.632973614	11.56482459	2.449272215	1.888555713	280.4258882	4.662041338	499.7086616	2721.891585	41.16172812	1.317746329	54.17810207	0.922401352	0.746108907	0.971336926	57.84990585	0.254744215	572.1297783	3.289234464	1.344329502	76.9408153	10.85985848	9.179352138
Malawi	2030	899.5989838	282.2980418	1.111446327	2101.726613	20.38605525	270.8876667	0.638719572	11.61098726	2.473920106	1.906318492	282.3770929	4.674586549	501.0749456	2751.556439	41.59728229	1.328385698	54.77422625	0.931130577	0.750645779	0.980108028	58.12052238	0.256963863	576.8615381	3.315241814	1.35608162	77.94895075	10.90217897	9.221400928
Malawi	2040	906.733631	285.5641469	1.120584331	2122.064041	20.79651107	276.282701	0.652677628	11.70881995	2.531494981	1.948878093	286.173611	4.705550852	506.703645	2819.212243	42.59636264	1.353670656	56.15583111	0.951996516	0.761397032	1.001458973	58.72851816	0.26244427	588.1127936	3.378635966	1.383253179	80.09775469	11.01215159	9.355045647
Malawi	2050	913.5037391	288.8049931	1.129343719	2140.737237	21.22098117	281.9136746	0.667079172	11.78887075	2.591330662	1.992900573	290.0639605	4.737227181	512.0808548	2890.312825	43.6382504	1.379724475	57.60461347	0.973589043	0.771833793	1.023480002	59.33487584	0.268082211	599.8696245	3.444218711	1.411378342	82.38720147	11.11993363	9.489443857
Malaysia	2020	926.4465057	296.4750632	1.148700841	2182.440983	22.22274117	295.0057411	0.700232298	12.01043449	2.730012518	2.094482913	299.2576264	4.809571174	523.3328268	3056.261964	46.06075524	1.439835731	60.98116755	1.023434332	0.796098705	1.074155571	60.77907833	0.281025016	627.1944338	3.595906599	1.476436672	87.80678121	11.36131307	9.78258706
Malaysia	2025	926.2424439	296.1617459	1.150921388	2178.795277	22.34518427	296.2616938	0.703262142	11.99844232	2.743076973	2.103866567	300.4443584	4.816077167	523.8641176	3071.805154	46.29215685	1.445546482	61.29399737	1.028047222	0.79613246	1.078779274	60.73160118	0.282192836	629.6759138	3.609831999	1.482699119	88.34554133	11.38573745	9.799203957
Malaysia	2030	928.9196896	296.6367909	1.154235248	2181.554507	22.4836521	298.1265077	0.708163838	11.99998656	2.763101987	2.118762683	301.7269309	4.827071367	526.0477075	3095.130156	46.63803939	1.454404276	61.77210569	1.035346218	0.798186451	1.086280881	60.81055347	0.28412486	633.5937072	3.632077225	1.492158389	89.07234986	11.42562624	9.848667239
Malaysia	2040	935.0069236	298.4771571	1.161461645	2190.846108	22.82810795	302.8223536	0.720253486	11.96138135	2.813139508	2.155668783	304.8658859	4.853700296	530.7757959	3154.547382	47.50773143	1.476197452	62.98475976	1.053444066	0.804532328	1.104770555	61.14110234	0.288865146	643.46026	3.687145632	1.515627594	90.97154562	11.51576337	9.965196414
Malaysia	2050	935.4219598	298.2119615	1.164789598	2183.238786	23.05036714	305.5568408	0.726938255	11.89687094	2.841807616	2.176331982	306.9229786	4.867801111	532.1634986	3189.675992	48.01427203	1.488431232	63.69616549	1.063598507	0.804196431	1.114974866	61.05987302	0.291447719	649.1622121	3.71832198	1.528978031	92.17666665	11.55975148	10.01099868
Maldives	2020	928.9994302	302.5477854	1.157705858	2219.782537	22.74093114	300.8524111	0.714516767	12.38981578	2.791181227	2.138614048	304.1636173	4.839868132	526.3750735	3129.781627	47.14082574	1.466274961	62.46544394	1.045119579	0.815077444	1.095962596	62.0171832	0.286547145	639.0291966	3.661630734	1.505349187	90.32025264	11.46719552	9.876211099
Maldives	2025	932.3868131	301.0509911	1.159532907	2212.552386	22.72486483	301.2179237	0.716137762	12.28887867	2.796069344	2.143095545	303.9777198	4.844781785	529.143765	3133.858401	47.21074348	1.468911885	62.56302442	1.047277683	0.811366722	1.098476731	61.68272706	0.287252766	640.0334404	3.668429087	1.507740762	90.31036652	11.48914106	9.922038179
Maldives	2030	938.3786401	302.0643912	1.164455741	2219.017935	22.93024061	304.2710899	0.724153163	12.23584937	2.828762385	2.167440672	305.7992906	4.862762541	532.9593741	3172.331866	47.77499575	1.483197817	63.34981169	1.059205486	0.815192173	1.110744595	61.87210703	0.290414088	646.467956	3.704394934	1.5230949	91.49594588	11.54981862	10.01194267
Maldives	2040	937.916812	302.1533882	1.169026932	2206.346642	23.29097149	308.7192431	0.734886228	12.00719347	2.875260712	2.200737713	309.1231821	4.884910891	534.5865227	3230.101909	48.60031817	1.502830327	64.51839535	1.075578576	0.815371514	1.127119622	61.82134598	0.294542637	655.806803	3.754975174	1.5445782	93.51495285	11.6148342	10.07769022
Maldives	2050	935.4742519	297.5332218	1.169899028	2172.001374	23.36616255	309.1978768	0.735783864	11.79483435	2.879834301	2.203698028	309.8954994	4.886657954	533.9118191	3235.847736	48.68690128	1.504790873	64.62891442	1.077048868	0.80361163	1.128475941	60.91935729	0.29486158	656.6106582	3.759338648	1.546879775	93.76637855	11.62223572	10.06795426
Mali	2020	880.959436	272.6825564	1.090097121	2040.046693	19.40192532	257.7140812	0.604877014	11.30461757	2.333877165	1.80301418	273.3838081	4.59947694	487.5736288	2585.944523	39.1634482	1.267236965	51.39968517	0.880473259	0.720465659	0.928349352	56.28982196	0.243693334	549.4564886	3.162096114	1.290055774	72.67185707	10.64423174	8.890950702
Mali	2025	886.0844866	275.0501682	1.094719234	2055.910083	19.59938831	260.5626953	0.612329849	11.36808939	2.36436071	1.825672446	275.1567073	4.616186264	490.9843373	2621.830028	39.69027976	1.280579207	52.13363505	0.891576446	0.727570119	0.939754552	56.72944539	0.246629505	555.4573791	3.195697512	1.304386025	73.78681126	10.70114201	8.971324063
Mali	2030	889.4048385	276.938844	1.098827731	2067.520448	19.79778559	263.1604342	0.618944217	11.42471356	2.391893414	1.845904316	276.9754588	4.630743703	493.4266606	2654.532406	40.17011431	1.292560753	52.79879606	0.901501059	0.733469195	0.949867425	57.08978612	0.249216937	560.8412176	3.225695243	1.317359085	74.84167915	10.75080622	9.032963664
Mali	2040	897.1733204	280.6462744	1.108320654	2091.658357	20.22336157	268.7379017	0.633315873	11.54857199	2.451258516	1.889746615	280.9002777	4.662722296	499.2244949	2724.338702	41.20095773	1.318602687	54.221988	0.922997703	0.745590801	0.971849415	57.79718486	0.2548565	572.4074146	3.290699332	1.345429914	77.05992006	10.86370168	9.171953218
Mali	2050	906.2527823	284.9668725	1.11891982	2119.134317	20.70485025	275.1946606	0.649986528	11.68763619	2.520072248	1.940589986	285.3136698	4.699706322	505.9886013	2805.503288	42.39547551	1.348717211	55.87818531	0.947926056	0.759386882	0.997348729	58.61080216	0.261400051	585.8840437	3.366270733	1.377856389	79.63708425	10.99221688	9.334948625
Malta	2020	935.3736363	298.2659101	1.168828303	2178.38453	23.31374261	308.6075975	0.734310161	11.91416636	2.873623644	2.199170742	309.3931635	4.883369306	533.4728869	3228.531998	48.57803664	1.502050011	64.48049889	1.074826385	0.805214055	1.126224227	61.06358987	0.294288026	655.4151502	3.752594448	1.543907175	93.52345319	11.61010511	10.05694675
Malta	2025	935.3309361	297.3666866	1.168918168	2172.077899	23.30769344	308.5596553	0.734270469	11.87915767	2.873260808	2.198998662	309.3450846	4.883390804	533.646637	3227.877595	48.57009017	1.501967235	64.46934162	1.074737693	0.802752717	1.126167341	60.87254835	0.294280099	655.3525602	3.752462063	1.543741821	93.48952673	11.61132728	10.05835979
Malta	2030	936.8688154	297.1712356	1.170159904	2171.796902	23.34435212	309.0857975	0.735702213	11.84036343	2.878925781	2.203302471	309.677699	4.886837427	534.5692079	3234.198007	48.66639736	1.504535191	64.59886967	1.076842516	0.802760248	1.12836204	60.8443891	0.294851511	656.4210036	3.75863255	1.546491065	93.66770552	11.62464502	10.07756138
Malta	2040	940.1119656	297.6198394	1.173128994	2173.397533	23.47612022	311.0036111	0.740740642	11.77431606	2.899536106	2.218620964	310.8637972	4.897959184	536.7973537	3258.527278	49.02261324	1.513538339	65.09760307	1.084349055	0.804398985	1.13607239	60.90554787	0.296836401	660.5071381	3.781556798	1.556116362	94.42760507	11.6625381	10.13017367
Malta	2050	938.2979571	296.3221807	1.172717828	2161.560243	23.50194075	311.1851928	0.740959464	11.70987012	2.901137102	2.219467248	311.1116396	4.897999733	536.0471353	3261.245405	49.05618334	1.514037531	65.14910741	1.08477914	0.800597245	1.13639368	60.63804341	0.296895457	660.8655484	3.783036741	1.556784882	94.57089268	11.65947473	10.12016413
Martinique	2020	940.4877087	298.0277703	1.168142406	2178.674858	23.17628769	307.8173557	0.73323444	11.75289809	2.866802251	2.195279419	308.0182085	4.881590343	535.6316736	3218.819607	48.43990592	1.499431335	64.3028793	1.072866769	0.803342134	1.124624601	60.91673653	0.293957361	654.243428	3.74729671	1.540431428	93.03738292	11.60756479	10.08617049
Martinique	2025	938.5079621	296.5612687	1.169729288	2169.471559	23.3018668	308.7434581	0.734884013	11.69825936	2.875238611	2.200727635	309.2294733	4.885487949	534.8228696	3229.704406	48.59982718	1.50292366	64.50647461	1.075573354	0.80128806	1.127116483	60.75131798	0.294542266	655.6796589	3.754262965	1.544816333	93.48963041	11.61811115	10.08206042
Martinique	2030	935.5617017	295.1421903	1.168134279	2154.746211	23.27493616	308.2774392	0.733631069	11.6867935	2.870471972	2.197010242	309.0219138	4.881668584	533.4673373	3224.687623	48.52044136	1.500687547	64.40671937	1.07375953	0.796150934	1.125192196	60.3924947	0.294034873	654.8668119	3.749752116	1.542279957	93.3807929	11.60460794	10.05386674
Martinique	2040	934.637759	293.1895488	1.167601071	2145.146214	23.22015625	307.3598337	0.731252391	11.68049675	2.860514685	2.189720066	308.550932	4.877038854	532.8266384	3212.268358	48.34644864	1.496528831	64.15084423	1.07018217	0.791632344	1.12155645	60.05941709	0.293106523	652.7699442	3.738294731	1.537880239	92.96653468	11.59201726	10.03448224
Martinique	2050	940.0180745	295.5522786	1.171248498	2162.102547	23.34776463	309.4778994	0.737062305	11.73471995	2.883640564	2.207219949	309.6715649	4.890209333	536.1478225	3238.997467	48.74079036	1.506770535	64.70352062	1.078743708	0.798485607	1.130459724	60.49222067	0.295419967	657.366241	3.764452839	1.548684115	93.7502312	11.63845294	10.1065406
Mauritania	2020	894.4266398	280.2983956	1.108151839	2085.755172	20.27790333	269.1385676	0.633955093	11.54591921	2.454965802	1.891970177	281.4326082	4.663592392	498.2220625	2729.811425	41.27416269	1.319971615	54.32691702	0.924111119	0.744552838	0.972806608	57.7347995	0.255066302	573.1622549	3.294224137	1.347122271	77.31953831	10.86298693	9.159271828
Mauritania	2025	898.6230655	281.9058441	1.112069123	2096.589351	20.43379049	271.3663164	0.63989007	11.58915487	2.479018079	1.909956654	282.8549672	4.676866714	501.0900563	2757.752338	41.68798254	1.330601396	54.90094796	0.932920142	0.749546435	0.98189329	58.02051901	0.257413061	577.8831803	3.321057215	1.358434944	78.17436669	10.91090139	9.223460809
Mauritania	2030	902.3334237	283.5143067	1.115957753	2107.052404	20.60602067	273.7507049	0.646078191	11.62887076	2.504464688	1.92880478	284.4194574	4.690685343	503.7439888	2787.753307	42.12889997	1.341738283	55.51369425	0.942159216	0.754639348	0.991360461	58.323044	0.259845746	582.8797073	3.349040786	1.370417209	79.11821186	10.95835792	9.286793425
Mauritania	2040	907.0571744	285.9725771	1.122305862	2121.00692	20.91901363	277.8611453	0.656555788	11.68733973	2.54809533	1.960857764	287.2935939	4.71365976	507.532763	2839.672454	42.88942599	1.360716862	56.57095889	0.957882969	0.762467718	1.007379594	58.78269343	0.263943755	591.448977	3.396804127	1.390923649	80.79795777	11.03644673	9.382584953
Mauritania	2050	910.6674707	287.6269378	1.12757458	2130.296126	21.1758817	281.1807688	0.665008632	11.73258214	2.58330699	1.986719838	289.6641401	4.732255935	510.5767383	2881.482328	43.50330292	1.376066689	57.42207524	0.97057001	0.768070016	1.020302857	59.09519445	0.267249362	598.3443722	3.435308371	1.407514206	82.15148333	11.10040584	9.459076964
Mauritius	2020	941.0718237	301.2464556	1.166811908	2209.481306	23.05812055	306.2018624	0.729147088	12.03300754	2.849438428	2.182687389	306.9294187	4.873546019	534.8648573	3197.307172	48.13441821	1.492085704	63.86128984	1.066682251	0.812896241	1.118382076	61.6589117	0.292371917	650.6478231	3.727460533	1.532624404	92.29802826	11.58326313	10.0608359
Mauritius	2025	939.5230837	300.8200058	1.168490388	2201.852781	23.21197504	307.8499545	0.732911365	12.02894514	2.866311317	2.194510151	308.3777622	4.881092462	534.8029827	3218.560282	48.43836317	1.499135292	64.28618192	1.072507901	0.812054278	1.124114223	61.57451602	0.293798138	653.9745927	3.745249205	1.540494071	93.07978802	11.60513865	10.07400925
Mauritius	2030	937.9293128	300.031415	1.16931892	2193.466879	23.29041377	308.5793149	0.7345284	11.97937099	2.87372635	2.199631689	309.1451427	4.884292124	534.5298092	3227.901456	48.57320898	1.50226419	64.47254944	1.075035051	0.810132177	1.126573393	61.41590143	0.294404386	655.4247211	3.753092063	1.543985743	93.43832082	11.61536267	10.07423501
Mauritius	2040	938.2044207	298.7614547	1.17106753	2183.296164	23.37878356	309.6231121	0.737148226	11.91847705	2.884745006	2.207674246	309.9823813	4.890074819	535.3283585	3240.967777	48.76617192	1.507095883	64.73810442	1.078982733	0.807208781	1.130576728	61.15859798	0.295424855	657.569015	3.765126671	1.549214756	93.87088613	11.63598228	10.09460689
Mauritius	2050	940.2428544	298.6933861	1.17340709	2180.904525	23.49154105	311.192928	0.741210346	11.83488944	2.901525707	2.220066512	311.0068687	4.898974716	536.9286139	3260.921423	49.05757041	1.514397554	65.14609899	1.085058905	0.807364676	1.13678987	61.12287183	0.297018817	660.8965901	3.783709411	1.557052884	94.50762911	11.66592472	10.13387576
Mayotte	2020	905.205617	282.6401224	1.115499041	2107.494056	20.47263364	272.2746277	0.64291696	11.59488551	2.489658683	1.918712924	283.1974173	4.684593476	504.4661728	2768.016004	41.85733513	1.335809364	55.12153746	0.93717305	0.752700491	0.986558851	58.15596957	0.258672477	579.8408434	3.333600672	1.363657707	78.35215697	10.9475179	9.282956787
Mayotte	2025	910.4428058	285.8947315	1.121798204	2126.196696	20.80327746	276.8309654	0.654454534	11.67437175	2.537861559	1.954049172	286.1723909	4.709997915	508.604489	2826.058576	42.69885934	1.35660269	56.30240091	0.954510853	0.762350276	1.004195534	58.77144758	0.263178978	589.4074634	3.38624855	1.386210718	80.23713195	11.02806272	9.391893712
Mayotte	2030	911.6019294	287.4887099	1.125816523	2132.556492	21.05430054	279.8509474	0.66182608	11.71713245	2.569452874	1.976829597	288.5019204	4.725589751	510.2067081	2864.522352	43.25687438	1.37011884	57.07953362	0.965705281	0.767386108	1.015448638	59.07775917	0.266027728	595.6152395	3.420284107	1.401009598	81.55150934	11.07831227	9.443592866
Mayotte	2040	914.9034156	289.2393531	1.13305365	2140.564484	21.42876264	284.4638482	0.673417729	11.78039344	2.618172102	2.012405932	291.9971199	4.750916729	513.8284227	2922.623991	44.10978965	1.391325812	58.25989805	0.983167164	0.773788537	1.033162396	59.40966564	0.27054418	605.1403108	3.473392446	1.42399558	83.46865716	11.1656645	9.538505934
Mayotte	2050	921.7787576	291.9444697	1.141678445	2156.584147	21.83060356	289.8177512	0.68719831	11.85275952	2.675192349	2.054469886	295.6863238	4.781380658	519.2328903	2990.050763	45.10071632	1.416244203	59.63545795	1.003793954	0.782909173	1.054238453	59.91475602	0.27594808	616.3259648	3.536039131	1.450835585	85.62211555	11.27096843	9.67017286
Mexico	2020	925.182546	294.1481759	1.145368738	2171.743372	21.9958575	292.0340428	0.692903324	11.91556428	2.698750786	2.071871778	297.1952842	4.794121948	521.5890033	3017.827136	45.50973557	1.426551237	60.20135894	1.012326247	0.789787509	1.062964628	60.35559611	0.278187059	620.923127	3.561758424	1.461968514	86.50208764	11.31500257	9.727181987
Mexico	2025	927.7563958	295.30927	1.14925164	2176.946044	22.19373418	294.6385981	0.699560694	11.93094093	2.726483509	2.092240573	299.0186065	4.808556298	523.9044254	3050.896215	45.99322864	1.438602352	60.87600781	1.022318483	0.79352027	1.073142844	60.55564778	0.280790504	626.4009287	3.592345069	1.474941773	87.57691635	11.36412642	9.785915995
Mexico	2030	930.0496706	296.226928	1.152979076	2181.131686	22.38559962	297.1246086	0.705847192	11.94179628	2.752793896	2.111506091	300.7839542	4.822334109	526.0326218	3082.358362	46.45293093	1.450021289	61.51599755	1.031772144	0.79677618	1.082751689	60.72725225	0.2832442	631.5791069	3.621099792	1.487306458	88.60516824	11.41024167	9.841219061
Mexico	2040	933.0906969	297.3333759	1.158950231	2183.789779	22.71106914	301.2715668	0.716265248	11.94552107	2.796629792	2.143493133	303.7897374	4.844877775	529.2199732	3135.029616	47.22075541	1.468979656	62.58665399	1.047473363	0.80087146	1.098671076	60.91870185	0.287301491	640.2238576	3.669015157	1.507851282	90.34762348	11.48519813	9.927289186
Mexico	2050	934.7251833	297.6049155	1.163074853	2181.55245	22.94345195	304.1806413	0.723525501	11.90636072	2.827312084	2.16581884	305.9434132	4.860535962	531.2796443	3172.005229	47.75926708	1.482229339	63.33749078	1.058435078	0.802385251	1.109762593	60.95315415	0.29012385	646.2748277	3.702493674	1.522233729	91.58143995	11.53700726	9.98460788
Micronesia (Federated States of)	2020	917.4684623	290.478962	1.132273933	2151.406054	21.34244355	283.7811182	0.67207389	11.80375236	2.611558017	2.008033819	291.1454343	4.748211196	514.4937881	2914.038828	43.98614096	1.388579998	58.0927135	0.981000358	0.776587489	1.031127387	59.62800753	0.270057734	603.8893767	3.466899957	1.420786639	83.11316629	11.15789638	9.544756436
Micronesia (Federated States of)	2025	916.6095299	290.5269934	1.133894462	2149.550514	21.45738938	285.0332499	0.674996449	11.81635497	2.624416936	2.017151117	292.2306111	4.754493737	514.7906913	2929.928166	44.21594027	1.394063065	58.41134313	0.98548781	0.777208781	1.035582423	59.64985324	0.271174314	606.4061661	3.48050746	1.426876223	83.67949766	11.17730879	9.559769802
Micronesia (Federated States of)	2030	917.6459956	290.7625806	1.136211651	2150.932864	21.56668166	286.3007443	0.67817823	11.83441937	2.637764507	2.026909938	293.2653612	4.761537187	515.8331163	2945.605174	44.44940685	1.39993228	58.72893235	0.990277172	0.77866146	1.040445142	59.70758147	0.272415005	608.9592657	3.494891041	1.433257011	84.19323357	11.20327864	9.585891601
Micronesia (Federated States of)	2040	925.9543715	293.8396029	1.144855795	2171.922689	21.92849701	291.2879426	0.691256264	11.91664623	2.691217364	2.066660089	296.5759001	4.790829711	521.7398283	3008.06443	45.37288066	1.423473712	60.00723071	1.009755017	0.788931044	1.060459424	60.28966048	0.277568811	619.4143351	3.553941961	1.45847843	86.13532494	11.30741723	9.72204875
Micronesia (Federated States of)	2050	929.2194507	296.1458669	1.150773927	2181.362521	22.27013353	295.7515315	0.702435433	11.91645539	2.738369576	2.10101319	299.7009394	4.814865205	525.0448116	3065.143073	46.19971792	1.443744736	61.16733974	1.026620097	0.795894116	1.077539647	60.70592595	0.28191814	628.7786776	3.605516323	1.480469064	88.03183242	11.38435302	9.814495483
Mongolia	2020	904.0310473	287.0965273	1.128566998	2122.10664	21.34511862	282.1171061	0.666321218	11.76672953	2.591505787	1.991436046	291.3812189	4.734304022	507.9670862	2892.925929	43.66865374	1.37928018	57.63252724	0.972942745	0.768043689	1.022257105	59.08896407	0.267657628	599.7414538	3.441927077	1.411685512	82.72715304	11.10543875	9.421677923
Mongolia	2025	916.1993189	289.2585995	1.136147018	2143.719747	21.51652961	285.2271196	0.675505914	11.78936591	2.626393469	2.018672497	292.9090229	4.756150917	515.0991688	2930.80834	44.24920299	1.39536031	58.42725007	0.986230991	0.775614067	1.036364129	59.4551558	0.271379153	606.5120022	3.482252291	1.428271169	83.69609981	11.19424828	9.55898624
Mongolia	2030	926.2469445	292.8738242	1.143123768	2167.298292	21.79817647	289.8833955	0.688019478	11.85371037	2.676857851	2.056532256	295.3544617	4.784119225	521.5437002	2990.226392	45.11534735	1.417421869	59.6513044	1.004767682	0.785756579	1.055527664	60.07639021	0.276336718	616.6296952	3.538990298	1.451701459	85.49312618	11.28697423	9.706459495
Mongolia	2040	926.3857689	294.9019264	1.147887457	2171.169011	22.17110202	294.3942484	0.69876922	11.8592404	2.723689124	2.089947881	298.7801058	4.806367702	523.0320865	3048.509557	45.94863666	1.437132539	60.82522249	1.02120465	0.791644514	1.071923121	60.45681038	0.280461655	625.9540291	3.589190646	1.473446636	87.53966229	11.35150424	9.772265752
Mongolia	2050	924.019442	293.4145395	1.148636362	2158.849242	22.24249138	294.9197436	0.699834856	11.83586857	2.728871089	2.093398753	299.5053326	4.808451064	522.491013	3055.064244	46.04507559	1.439341613	60.9540112	1.022913612	0.788052395	1.073538049	60.17160482	0.280849815	626.9276058	3.594479753	1.475963756	87.81262072	11.35918431	9.765355705
Montenegro	2020	934.0919209	297.6805027	1.16210769	2181.185885	22.90291404	303.7150918	0.722382898	11.90856603	2.822511431	2.162312464	305.5664966	4.857814993	530.8255873	3166.404575	47.67523676	1.480108174	63.22534559	1.056714085	0.802032155	1.108016495	60.9451619	0.289678594	645.3832424	3.697551197	1.51987498	91.40161481	11.52732151	9.973236177
Montenegro	2025	934.6421738	297.3330035	1.163673774	2179.454909	22.97886113	304.5603398	0.724408256	11.89617873	2.831175313	2.168567376	306.2764068	4.862538029	531.4327081	3176.712467	47.82814459	1.483893818	63.43134635	1.059787442	0.801959524	1.11110863	60.91185737	0.290461911	647.0125393	3.706477578	1.524101711	91.74590766	11.54339135	9.990323161
Montenegro	2030	935.5523205	297.4954683	1.164957873	2179.085595	23.04447407	305.4379817	0.726690027	11.88584587	2.840621962	2.175533634	306.8847671	4.867350471	532.2293441	3187.930369	47.99235708	1.48800323	63.66133276	1.063203582	0.802469905	1.114598275	60.92061967	0.291356478	648.8894301	3.71706508	1.528479564	92.10885046	11.5603524	10.00992847
Montenegro	2040	936.7373646	297.5286095	1.167154915	2177.298209	23.16455906	306.9981434	0.730609575	11.84444891	2.857103105	2.187565164	307.986499	4.875888367	533.4656837	3207.777628	48.28094882	1.495122614	64.06479978	1.069109163	0.802957703	1.120587783	60.91650486	0.292883365	652.1496635	3.735075027	1.536200616	92.76371776	11.58816483	10.04330824
Montenegro	2050	936.5868706	296.919781	1.16804485	2171.327595	23.2264104	307.7225114	0.732357412	11.80448963	2.864663529	2.192984468	308.5657231	4.879557672	533.7474378	3217.065715	48.41505076	1.498348446	64.25249942	1.071773738	0.801447141	1.123254614	60.78784867	0.29355613	653.6481226	3.743263775	1.539731579	93.08747726	11.59972138	10.0537718
Morocco	2020	920.4090193	292.0670045	1.142411833	2157.405378	21.88897048	290.1643765	0.687752175	11.84355423	2.678256152	2.056358472	296.2715065	4.782619867	518.6795388	2993.981414	45.1603398	1.417526826	59.70733618	1.00473681	0.784115079	1.055070688	59.99520468	0.276135578	616.8068044	3.538402305	1.452481697	85.80083062	11.27538629	9.663416395
Morocco	2025	925.3459018	293.6256057	1.146665587	2165.644202	22.06543664	292.8980559	0.695157873	11.87430428	2.708113348	2.078762263	297.8633007	4.798793667	522.257206	3028.903006	45.67272269	1.430657928	60.42949946	1.015705851	0.788367053	1.066412089	60.21482947	0.279069852	622.7927784	3.572457894	1.466295938	86.86720725	11.33251238	9.743084145
Morocco	2030	929.0786946	294.9643343	1.151110872	2173.764037	22.28007188	295.8194223	0.702598612	11.89453764	2.739041525	2.101510446	299.8054787	4.815397161	525.1423935	3065.795374	46.21136861	1.444093245	61.18016051	1.026863865	0.793002695	1.077789275	60.48040217	0.281982253	628.8802689	3.606163981	1.480859235	88.05108794	11.38705949	9.815952547
Morocco	2040	931.3334727	296.2798413	1.156597052	2176.616867	22.60331206	299.8731545	0.712675446	11.88648402	2.78176312	2.132532245	302.7939244	4.836908706	527.8196838	3117.511464	46.96228697	1.462464967	62.22968567	1.042098217	0.797412983	1.093181075	60.70902161	0.285894293	637.3257819	3.652746512	1.500823336	89.78770873	11.45715812	9.893361618
Morocco	2050	932.2718265	296.0988262	1.159995908	2172.198865	22.79600377	302.2077246	0.718460435	11.85691378	2.806312128	2.150347394	304.5928624	4.849387823	529.3457962	3147.083786	47.39397132	1.473076508	62.82919304	1.050847473	0.797694406	1.102016877	60.66390295	0.28813926	642.1439455	3.679417531	1.512369507	90.78191364	11.4989575	9.936791289
Mozambique	2020	888.3735373	276.2234608	1.097927651	2063.138895	19.75231852	262.5101273	0.617278074	11.40883588	2.38497765	1.840812999	276.5709588	4.627124531	492.7858958	2646.238032	40.04974916	1.289581958	52.62982518	0.899003972	0.73146928	0.947319639	56.95589087	0.248564413	559.4703878	3.218126207	1.314137518	74.57575999	10.73918819	9.016419938
Mozambique	2025	891.4248675	277.9153956	1.101505061	2073.766247	19.9212221	264.7514074	0.623016459	11.46579307	2.40878418	1.858344959	278.1165528	4.639779482	494.9914955	2674.450301	40.46398894	1.299957267	53.20432598	0.907602433	0.736715684	0.956094734	57.27701706	0.250812246	564.129373	3.244135024	1.325349486	75.47992041	10.78255814	9.071166063
Mozambique	2030	894.6847255	279.5757955	1.105604243	2084.685137	20.10673781	267.1503491	0.629167594	11.52118815	2.434257225	1.877126207	279.8298196	4.653476277	497.4167773	2704.430931	40.9068487	1.311124549	53.81473408	0.916812607	0.742175756	0.965501888	57.60022711	0.253223524	569.0802673	3.271920066	1.337414318	76.43663075	10.83085826	9.129904672
Mozambique	2040	902.5170335	283.3228772	1.114777511	2108.621434	20.51986289	272.6812437	0.643466661	11.63793697	2.49323315	1.920724159	283.6215463	4.685230417	503.2649023	2773.898275	41.93019491	1.336961166	55.23261687	0.938187504	0.754136744	0.987374568	58.30417992	0.258838038	580.6225018	3.336724681	1.365219073	78.63897807	10.9417881	9.270012874
Mozambique	2050	909.6007921	286.8843795	1.123837499	2130.031003	20.95027731	278.3722458	0.658052698	11.7429867	2.553742946	1.965286898	287.5740812	4.717398045	508.8170457	2845.607748	42.98306021	1.36336073	56.69417788	0.960043019	0.765551678	1.009679477	58.97478675	0.264551759	592.4890286	3.403058322	1.393700203	80.94065846	11.05236175	9.407175134
Myanmar	2020	928.1229194	295.6563386	1.146626668	2181.936803	22.02970048	292.8981666	0.695437336	11.96149642	2.708505637	2.079419388	297.4551608	4.799803322	523.3516685	3029.069722	45.67322706	1.430870241	60.43811506	1.016011503	0.793495939	1.066854195	60.60445883	0.279208827	622.9438053	3.573340342	1.46639123	86.80905128	11.33423267	9.763786091
Myanmar	2025	928.0419908	296.1619196	1.149373427	2182.279913	22.21417969	294.9727491	0.700342535	11.96505204	2.729907598	2.094675543	299.1797963	4.810208141	524.0549184	3055.360534	46.0542962	1.439980566	60.96551354	1.023516616	0.795711302	1.074334958	60.72651854	0.281089823	627.1106152	3.595938965	1.476496524	87.73177835	11.36695825	9.793044762
Myanmar	2030	927.9810912	296.3224591	1.151339326	2180.474499	22.33739878	296.3901059	0.703814456	11.95897817	2.744797961	2.105407753	300.3475645	4.817493543	524.714207	3073.406725	46.31740221	1.446396417	61.33118743	1.028790724	0.796485584	1.079634837	60.74447538	0.282431125	630.040125	3.612180208	1.483471249	88.35378536	11.39168488	9.814193947
Myanmar	2040	930.8633515	296.8573706	1.155997176	2182.370321	22.56080767	299.2595127	0.711134149	11.95318712	2.775251389	2.127793149	302.4169759	4.833678444	527.3896691	3109.47872	46.84801341	1.459708515	62.06591284	1.039771405	0.799077393	1.090826393	60.84193766	0.285295054	635.9987876	3.645530717	1.497843969	89.51915102	11.44788596	9.880470244
Myanmar	2050	933.6917043	297.8311828	1.16016939	2186.059904	22.77694882	302.1189027	0.718401252	11.9464794	2.805599806	2.150046889	304.397692	4.849511263	529.8917717	3145.79984	47.37772998	1.472862943	62.80580369	1.050689971	0.802423676	1.101935352	61.01145192	0.288134031	641.9963021	3.678848284	1.512052711	90.70278703	11.50060115	9.945178433
Namibia	2020	902.2557298	283.7890431	1.117049316	2109.9792	20.66452272	274.1718467	0.646942968	11.66158704	2.508520019	1.931566771	285.0006006	4.692574253	503.6134902	2792.510217	42.20331781	1.343510891	55.60425374	0.94352396	0.756286672	0.992673878	58.42309506	0.260166507	583.5342294	3.352646526	1.37252028	79.30093872	10.96679261	9.287280697
Namibia	2025	908.1949391	285.7797371	1.122167342	2124.652432	20.84622839	276.9021671	0.654368707	11.7150894	2.538211399	1.953967955	286.6506207	4.709529594	507.6861203	2826.600523	42.71076384	1.356755331	56.30782856	0.954486325	0.762580783	1.004050713	58.77579305	0.263118208	589.3684882	3.386073391	1.386520546	80.31129208	11.02906683	9.374453662
Namibia	2030	913.6357661	288.1363546	1.127438348	2139.777047	21.08115281	280.2631403	0.663129488	11.77637157	2.574165257	1.980633576	288.7652146	4.72900584	511.5100255	2869.092934	43.33314376	1.372451146	57.17679988	0.967555855	0.769796765	1.017455165	59.21118035	0.266565028	596.4669616	3.425762362	1.403377569	81.64357929	11.09494097	9.465869839
Namibia	2040	917.5968103	291.0066641	1.134516045	2153.56153	21.47513518	285.3053567	0.675749214	11.84565574	2.627374827	2.019408646	292.388632	4.756247768	515.2866983	2933.223615	44.26604809	1.395395601	58.47906773	0.986591425	0.778714948	1.036736719	59.74803336	0.271475535	606.9659096	3.483751815	1.428294732	83.77103901	11.18415411	9.570127819
Namibia	2050	920.2834124	292.3029424	1.139902133	2159.049673	21.75613456	288.8260238	0.684610299	11.86061706	2.664588188	2.046596968	294.998725	4.775565701	518.0926371	2977.686066	44.91729374	1.411563058	59.38272122	0.999935596	0.783387578	1.050278336	59.99002783	0.274929209	614.2628076	3.524365123	1.445811925	85.23575396	11.24998748	9.643922052
Nepal	2020	926.7086508	293.5983289	1.14005884	2175.806007	21.6407366	288.1024763	0.683514608	11.90307898	2.657921424	2.042705525	293.8284117	4.774291748	520.3014316	2967.88739	44.78381058	1.409051812	59.19510517	0.99798107	0.787019536	1.048643605	60.24516053	0.274581588	612.9269541	3.517923322	1.44273685	84.74669715	11.25007872	9.676154666
Nepal	2025	926.7923358	295.6978465	1.145373988	2182.296756	21.99236077	292.2839896	0.693697223	11.98935374	2.701707873	2.074211019	297.1153849	4.795735457	522.2340731	3021.418579	45.55841647	1.427785971	60.27841443	1.01346622	0.793406468	1.064185124	60.6294195	0.278510987	621.5960147	3.565479002	1.463187875	86.59399602	11.31872671	9.741455769
Nepal	2030	929.1905968	296.7740813	1.151113041	2189.176508	22.27234782	295.5380682	0.701786447	12.03271771	2.735814922	2.099065724	299.7533415	4.813733019	524.7651396	3061.752578	46.15640155	1.442723607	61.09388494	1.025667959	0.79844257	1.076544573	60.88729283	0.281658621	628.135562	3.602033963	1.479500087	87.92577042	11.38307057	9.807315328
Nepal	2040	936.8639753	299.9679446	1.161447649	2205.270376	22.77684296	302.3524066	0.719329565	12.09981689	2.808515748	2.152643257	304.376755	4.852174526	531.3858228	3148.183167	47.42076054	1.474393502	62.85952604	1.051943069	0.80874032	1.103372908	61.44793502	0.288533642	642.5128651	3.68239543	1.513536202	90.70300351	11.51368371	9.97078933
Nepal	2050	938.2031063	300.8145967	1.167228081	2202.455177	23.1420184	306.8575518	0.730402911	12.01329952	2.855810833	2.18682225	307.7575483	4.875674461	533.9301292	3205.837889	48.25487909	1.49464362	64.02758671	1.068735375	0.811883959	1.120280117	61.58202056	0.292819137	651.8842334	3.733808582	1.535613475	92.66531814	11.58846782	10.05016054
Netherlands	2020	937.3983606	298.0396198	1.167537968	2181.233231	23.17556136	307.1921872	0.731140327	11.84582402	2.859195074	2.189158534	308.07903	4.877186309	533.828525	3210.168526	48.3164437	1.496057893	64.11397015	1.069888239	0.804464135	1.121401519	61.02215828	0.293095498	652.55841	3.737377803	1.537201327	92.83045454	11.59259106	10.05110612
Netherlands	2025	936.3766691	297.3914384	1.167597712	2173.76489	23.21542231	307.641906	0.732146027	11.81407533	2.86383875	2.192352025	308.4513154	4.878918659	533.5753173	3216.323229	48.40112941	1.497919446	64.23786442	1.07146469	0.802359512	1.122930363	60.86841538	0.29347132	653.5319279	3.742478376	1.539256907	93.06955873	11.59612882	10.05103103
Netherlands	2030	935.487333	296.4186758	1.16779518	2166.888245	23.23747396	307.7422092	0.732250256	11.79639332	2.864631308	2.192762811	308.6775567	4.879151594	533.2426276	3217.43468	48.41788803	1.498238798	64.25705797	1.071673967	0.800065014	1.123082822	60.6945432	0.293498296	653.644053	3.742950589	1.539711951	93.13092186	11.59683516	10.04603755
Netherlands	2040	936.4046899	295.9392271	1.168796677	2163.722151	23.27208575	308.2222439	0.733562716	11.77600891	2.869867618	2.196719157	309.0019396	4.882145916	533.9557259	3223.359859	48.50728197	1.500600637	64.37950952	1.073609814	0.79902594	1.125093839	60.59100755	0.294020435	654.6603937	3.748865579	1.542198074	93.30617088	11.60860761	10.06072482
Netherlands	2050	937.5758792	296.250672	1.16997856	2165.120312	23.32944129	309.0359756	0.735667043	11.76192979	2.878560891	2.203138871	309.5184485	4.88674628	534.7928708	3233.720951	48.6582436	1.504371759	64.59123578	1.076757531	0.800025617	1.128312469	60.64288816	0.294846156	656.3859288	3.758470269	1.546252218	93.63633907	11.62384288	10.08148817
New Caledonia	2020	931.0694558	296.6468565	1.154663369	2184.456864	22.46023447	297.9522997	0.70791182	11.95332357	2.761460823	2.11783999	301.4923413	4.826901724	526.7288811	3092.419551	46.60457425	1.453842678	61.71860059	1.034880774	0.798691334	1.085906951	60.8326998	0.284049049	633.1931655	3.630235279	1.491495003	88.93296636	11.4279014	9.85863684
New Caledonia	2025	932.8725911	297.7513239	1.157374174	2186.81214	22.62379697	300.331468	0.714035061	11.94556204	2.786972479	2.136575587	302.9663639	4.83995234	528.7642159	3123.411171	47.04937772	1.464804174	62.35440081	1.044071905	0.80123389	1.09526848	60.97496486	0.286443464	638.3944362	3.658989042	1.503199648	89.94754942	11.46837402	9.912186515
New Caledonia	2030	932.7147482	297.585861	1.159341922	2183.681212	22.75720307	301.8433191	0.717579614	11.9281789	2.802485866	2.147612188	304.2045578	4.847582364	529.280384	3142.549168	47.32597558	1.471390587	62.73740865	1.049502275	0.801496487	1.10067324	60.96679866	0.287800844	641.4133821	3.675228196	1.510547412	90.61981114	11.49149752	9.934273391
New Caledonia	2040	932.5439711	296.782383	1.161647532	2174.879038	22.89959462	303.4624619	0.721533935	11.88274494	2.81946245	2.159840003	305.556518	4.855937308	530.0289878	3163.100176	47.62608214	1.478716464	63.15344722	1.055511735	0.799822043	1.106709169	60.7941054	0.289327844	644.7428592	3.693685323	1.518524889	91.32868725	11.51998217	9.958269133
New Caledonia	2050	934.8597527	296.8389313	1.164659115	2173.987647	23.04073825	305.3450295	0.726382476	11.85252226	2.839524762	2.174639827	306.8530426	4.866635882	531.9193062	3186.834673	47.97473831	1.487482359	63.63784182	1.062769094	0.800626217	1.114124533	60.79152821	0.291229131	648.6834731	3.715761555	1.527959682	92.08733171	11.55695522	10.00432633
New Zealand	2020	932.1243727	296.1176432	1.159465716	2172.90997	22.75915535	301.7011704	0.71722738	11.84459146	2.801036775	2.146539169	304.2666441	4.846673522	529.0194636	3140.532801	47.30086157	1.470844482	62.69671022	1.048976283	0.797697852	1.100134372	60.6688281	0.287662398	641.0798047	3.673728271	1.509913602	90.56043217	11.49160528	9.926317395
New Zealand	2025	933.3361351	296.1935017	1.161097057	2171.961933	22.84535286	302.9546723	0.720444582	11.83179911	2.814392105	2.156370519	305.0371053	4.85378359	530.2428048	3156.639299	47.53331615	1.476614674	63.02606978	1.053798198	0.79799128	1.105053934	60.66297152	0.288922317	643.7689348	3.68855608	1.516120951	91.07925977	11.51376539	9.957497108
New Zealand	2030	933.9074855	296.0690969	1.162581276	2170.331035	22.93042677	303.9641146	0.722901157	11.83658831	2.824901894	2.16395749	305.8255326	4.859089794	530.8451891	3169.348133	47.71881245	1.481130076	63.28203905	1.057526091	0.798140117	1.108804389	60.64756005	0.28987236	645.8070417	3.699728995	1.521092854	91.50974403	11.53117443	9.976049885
New Zealand	2040	934.9456046	296.2775592	1.164861108	2169.642488	23.05443096	305.5348504	0.726862506	11.83484723	2.841548397	2.176114664	306.9774208	4.867640346	532.0496853	3189.313652	48.01021513	1.488346056	63.68852807	1.063493118	0.799079731	1.114857972	60.67199519	0.29141593	649.0955329	3.718027112	1.528886875	92.17034649	11.56001461	10.00808194
New Zealand	2050	935.4250505	296.2644841	1.166232677	2168.10027	23.13279331	306.4985337	0.729250092	11.79862855	2.851678326	2.183466847	307.7047623	4.87278703	532.6902839	3201.540547	48.18833001	1.492714628	63.9363245	1.06710383	0.799344511	1.118504731	60.66597584	0.292342551	651.0865344	3.72901769	1.533644983	92.58078793	11.57699904	10.02644759
Nicaragua	2020	918.6291666	291.2870446	1.136603225	2156.17304	21.56606087	286.3241758	0.678314561	11.87369456	2.638089266	2.027264707	293.2574549	4.762042547	516.2017398	2945.635751	44.4530731	1.400155881	58.73022335	0.990445945	0.780345073	1.040658251	59.82237342	0.272477671	608.9836689	3.495222592	1.433475005	84.17302312	11.20649451	9.591886874
Nicaragua	2025	923.0979754	293.0537978	1.142139798	2166.699426	21.82030769	289.737458	0.687135878	11.91581144	2.674505702	2.054169492	295.5916393	4.781571962	519.7426543	2988.625785	45.0852444	1.416092657	59.60816615	1.003637356	0.78625159	1.054151206	60.14911217	0.275940072	616.1344354	3.535342635	1.450610042	85.54042227	11.27430308	9.677133297
Nicaragua	2030	926.8172797	294.8038718	1.146983519	2175.698369	22.06394689	293.0354991	0.695580124	11.94468546	2.709609605	2.079986812	297.8145724	4.800017343	522.8326126	3030.535511	45.69665229	1.431328827	60.46316925	1.016300885	0.791705176	1.067062707	60.46272012	0.279245083	623.0824549	3.574009484	1.467028088	86.89405951	11.33586328	9.755265779
Nicaragua	2040	929.9141233	296.4025721	1.153867349	2180.211439	22.45353884	297.9391033	0.707802644	11.93152677	2.761286256	2.117577811	301.4136332	4.826372375	526.3089787	3092.88415	46.60383068	1.453612522	61.72853877	1.034758225	0.797306111	1.085734647	60.753739	0.283995576	633.2728606	3.630284772	1.491246337	88.9742514	11.4223561	9.852784583
Nicaragua	2050	932.2429374	296.6346598	1.159051056	2177.629616	22.73293176	301.4423483	0.716592388	11.89634863	2.798291238	2.144570629	304.0065494	4.845449414	528.9733075	3137.261611	47.25217231	1.469650018	62.63031106	1.048008411	0.799018196	1.099165485	60.77958685	0.287417936	640.5506078	3.670694528	1.508630512	90.44401413	11.48655575	9.924366499
Niger	2020	869.8386537	268.2576603	1.079728213	2007.559055	19.00728952	252.2354976	0.590331383	11.15292474	2.274963324	1.758941128	269.767994	4.566471979	480.3259563	2517.969115	38.15012342	1.241085417	50.00668697	0.858888875	0.706283425	0.906078764	55.46102567	0.237940506	538.0301207	3.097026567	1.262103456	70.60583573	10.52292354	8.730084768
Niger	2025	873.9320134	269.9181583	1.083158689	2019.552861	19.13682063	254.1171605	0.595357448	11.20644368	2.295256014	1.774153555	270.9403375	4.577850806	482.902982	2541.443571	38.49861752	1.250070414	50.48853515	0.86633762	0.711362217	0.91377533	55.76551415	0.239930798	541.9927534	3.119540207	1.27168667	71.31463302	10.56398795	8.787369346
Niger	2030	877.6275089	271.6255762	1.086878813	2031.47004	19.29279679	256.2405938	0.600884618	11.26387064	2.317912854	1.7909701	272.3640703	4.5902903	485.3788687	2567.944283	38.89059906	1.260035235	51.02944098	0.874579281	0.716756306	0.922232696	56.09145087	0.24210641	546.4014767	3.144351724	1.282414959	72.14083289	10.60791392	8.845240772
Niger	2040	885.8012926	275.3820286	1.095740411	2057.296051	19.66913901	261.2638515	0.613934249	11.39429027	2.37150018	1.830698166	275.8222148	4.61955343	491.0565038	2630.599207	39.81849183	1.283619989	52.30811126	0.894051765	0.728860317	0.942198692	56.80851355	0.247239387	556.8161066	3.20306474	1.30779887	74.10422585	10.71228748	8.978067598
Niger	2050	895.3219667	279.8145519	1.106224382	2086.547493	20.12776773	267.4478986	0.629979412	11.53198504	2.437494145	1.879572882	280.0248095	4.655343403	497.8703695	2708.097272	40.9620922	1.312582179	53.89038138	0.918009726	0.742963157	0.966745833	57.64402217	0.253546568	569.7073345	3.275553459	1.338954131	76.54441177	10.83808268	9.139342443
Nigeria	2020	886.7739237	276.1169049	1.098422054	2060.1611	19.81491036	263.0484302	0.61837852	11.40847072	2.390284208	1.84436514	277.1804068	4.629227311	492.3359809	2653.141589	40.14819268	1.291761658	52.76534188	0.900762171	0.731386689	0.948988179	56.94549929	0.248966971	560.4962679	3.223471	1.316651591	74.85554607	10.744907	9.013156938
Nigeria	2025	891.3165021	277.9594438	1.102276476	2072.827489	19.96633958	265.2689581	0.624304739	11.4594384	2.414261218	1.862314879	278.5487409	4.642507398	495.2750475	2681.021796	40.56038203	1.302340945	53.33808598	0.909552331	0.736944287	0.958062217	57.2768192	0.251311797	565.2082378	3.250188439	1.327918085	75.70393635	10.79224675	9.07916523
Nigeria	2030	894.7914599	279.6732901	1.105972081	2083.892296	20.13374609	267.5644564	0.630235094	11.50708633	2.438717747	1.880395807	280.0705487	4.655704607	497.7395526	2709.922829	40.98472533	1.313024633	53.9277735	0.918416856	0.742249473	0.967133689	57.60008946	0.253640459	570.0083525	3.27702173	1.339431685	76.6184874	10.83734253	9.138784989
Nigeria	2040	900.4167662	282.5519695	1.113149344	2101.838799	20.46989168	271.9568888	0.641481875	11.59788014	2.485377416	1.914757259	283.1653667	4.68056889	502.0388295	2765.09595	41.79662178	1.333410613	55.05151425	0.935269273	0.751550411	0.984332168	58.14917876	0.258046005	579.123733	3.328037892	1.361446532	78.38802569	10.92365413	9.244582883
Nigeria	2050	907.0007415	285.6169413	1.121119015	2121.346043	20.83269498	276.7728943	0.653893988	11.69753012	2.53666345	1.952625664	286.4992505	4.708115027	507.0180769	2825.567696	42.68730254	1.355864093	56.28491434	0.953837143	0.761530998	1.003316671	58.73082106	0.26291604	589.152866	3.384294116	1.385638738	80.31189093	11.01973715	9.364759428
North Macedonia	2020	935.142696	299.3513405	1.165552362	2191.834924	23.09629458	305.9677399	0.727832405	11.98761748	2.845869235	2.179154081	307.3663547	4.869836036	532.1720041	3194.620271	48.08784686	1.49018325	63.79294224	1.064990225	0.807821384	1.116335423	61.31926708	0.291784432	649.8997494	3.722278269	1.530998373	92.35869237	11.56672849	10.01432852
North Macedonia	2025	936.6015272	299.1520469	1.167434131	2189.638641	23.17349407	306.9911785	0.730568518	11.96602945	2.856979474	2.187451699	308.0932381	4.875812033	533.3832785	3207.438331	48.27918248	1.495121313	64.05691752	1.069054527	0.807630753	1.120524099	61.25705834	0.292865485	652.072159	3.734802016	1.536216347	92.75621321	11.58973695	10.0407454
North Macedonia	2030	938.6309931	299.344341	1.169517921	2190.028358	23.26625972	308.350006	0.734132885	11.94247307	2.871564498	2.198289719	308.9275891	4.883779139	534.9731487	3224.689234	48.53129875	1.501500433	64.41070695	1.074365593	0.80844485	1.125978594	61.27614706	0.294269494	654.9751163	3.751050888	1.543037164	93.29522948	11.61646604	10.07818257
North Macedonia	2040	939.9783728	299.2437682	1.172297152	2185.796719	23.43056098	310.4487663	0.73935089	11.86244536	2.893672086	2.214349744	310.4357559	4.894940228	536.4039084	3251.499238	48.91976664	1.510988019	64.95463419	1.082252123	0.808613259	1.133949085	61.23907709	0.296295795	659.352002	3.775118431	1.553358879	94.19303537	11.65221066	10.11962967
North Macedonia	2050	938.3217245	297.5610954	1.172167398	2171.624238	23.45995632	310.664172	0.739699549	11.78064224	2.895690618	2.215561653	310.7256167	4.895382585	535.8368461	3254.492171	48.95960393	1.511734863	65.01250932	1.082858901	0.803927959	1.134471249	60.89588568	0.296410369	659.7734674	3.77712006	1.554264367	94.33599521	11.6517633	10.11210362
Norway	2020	934.8655327	297.7738158	1.163986585	2181.487178	23.00060529	304.8447537	0.725147857	11.90505023	2.834274971	2.170835041	306.4809846	4.86392454	531.5942168	3180.454809	47.88233748	1.485217716	63.50836912	1.060900285	0.803021971	1.11223902	60.98296555	0.290750422	647.6398434	3.710032258	1.525494639	91.87215734	11.54837035	9.994927091
Norway	2025	934.6094556	297.7316982	1.164363378	2178.47967	23.04774151	305.5330848	0.726832526	11.88242959	2.84154035	2.176052897	306.8965332	4.867365976	531.8732993	3189.699359	48.01103372	1.488237304	63.69685702	1.063465347	0.802515579	1.114809891	60.94570389	0.291399712	649.1649235	3.718167068	1.528764488	92.19411808	11.55667133	10.006306
Norway	2030	933.9221079	297.0610524	1.16483681	2173.610379	23.08709762	305.8334682	0.727404855	11.86664316	2.844376979	2.177920004	307.2794617	4.868573817	531.6240439	3193.31743	48.064201	1.489414267	63.76580577	1.064391082	0.801173146	1.115676203	60.83939655	0.291606126	649.6639489	3.720707423	1.530189124	92.34223616	11.56037548	10.00479492
Norway	2040	934.45315	296.6252211	1.165832202	2169.865003	23.13151976	306.4062571	0.728912005	11.8403638	2.850558116	2.182506331	307.6998983	4.871882619	532.2236435	3200.526774	48.17116518	1.492153234	63.91404628	1.066638872	0.800162491	1.117982301	60.73914707	0.292199255	650.8812657	3.727672176	1.533092673	92.57103518	11.57273235	10.01824468
Norway	2050	935.4827647	296.6191211	1.167064523	2169.234112	23.19029413	307.1948794	0.730935779	11.81527813	2.858948251	2.188687898	308.236901	4.876331939	533.0010524	3210.482707	48.31710801	1.495806945	64.11699204	1.069670465	0.8004135	1.121077153	60.73295186	0.292992228	652.5292538	3.736871566	1.537034316	92.89008654	11.58790029	10.03753071
Oman	2020	914.799664	298.4644252	1.145704287	2183.383964	22.30728211	294.9523117	0.698923612	12.2969397	2.728078496	2.091380825	300.2021798	4.804038168	518.256176	3057.499782	46.05590633	1.438197752	60.99035644	1.021988708	0.799581884	1.072087123	61.12352653	0.280377947	626.9876956	3.593057955	1.475127511	88.14623689	11.33359501	9.695976364
Oman	2025	922.9028222	297.958838	1.151603035	2193.479563	22.40890626	296.3203267	0.702909336	12.23995987	2.742782452	2.103088451	301.1427914	4.815384486	522.4976853	3071.672254	46.29666677	1.445431426	61.27934934	1.027690948	0.80233763	1.078217282	61.18391121	0.282009668	629.4051341	3.608102901	1.482936303	88.42481066	11.38593129	9.774227479
Oman	2030	932.5788032	300.5849219	1.157645228	2210.627631	22.61076703	299.8820849	0.712913473	12.25739994	2.782203517	2.133119186	302.9098987	4.837596105	528.4238201	3116.967962	46.96544153	1.462926091	62.22208803	1.042374218	0.809553436	1.093555584	61.57777217	0.286008574	637.3056829	3.653533955	1.501162701	89.73132721	11.46640608	9.89950572
Oman	2040	937.8380492	302.8480752	1.165120722	2218.41938	23.03875116	305.6607786	0.727412604	12.19966713	2.843225112	2.177640086	306.7766359	4.868968792	532.9961919	3190.963827	48.03440101	1.489104847	63.72584375	1.064228127	0.816628104	1.115710822	61.98339159	0.291654701	649.4518885	3.720155969	1.529599227	92.17370433	11.56437553	10.02658192
Oman	2050	933.4819002	300.1020707	1.165374255	2193.498952	23.13711033	306.3926804	0.728735216	12.04522129	2.85023163	2.182070549	307.7555937	4.871174273	531.6576171	3200.630853	48.16883782	1.491882447	63.9138571	1.066433968	0.809265786	1.11770413	61.43733259	0.292114351	650.8430889	3.727150651	1.532875773	92.60743826	11.56842928	10.00946386
Pakistan	2020	906.1168921	285.7880934	1.12107551	2119.92269	20.86881092	277.2071556	0.654839708	11.69574895	2.541083503	1.955642368	286.8247203	4.70979567	506.7669792	2831.552834	42.76830493	1.357603209	56.40473754	0.955327437	0.761647361	1.004753309	58.74971635	0.263267397	590.0893648	3.389051687	1.387593629	80.54522725	11.02206251	9.365419677
Pakistan	2025	910.0323904	287.0194691	1.126089609	2130.232214	21.07099093	279.6919168	0.661239071	11.73899311	2.567418502	1.975138962	288.7187548	4.724415389	509.5537983	2861.95367	43.22477968	1.369308205	57.02259688	0.96488481	0.766825156	1.014543277	59.0254964	0.265782366	595.0950254	3.417488269	1.400262804	81.49757117	11.07703362	9.429243273
Pakistan	2030	915.2835309	289.2129516	1.131267561	2143.890059	21.29234724	282.86461	0.669631003	11.79998197	2.601622322	2.000621311	290.7329205	4.742987241	513.3515216	2902.056067	43.81489703	1.384334485	57.84609337	0.977369245	0.773435379	1.027387916	59.40737898	0.269093156	601.8579478	3.455705692	1.416268612	82.74277264	11.14230543	9.516529746
Pakistan	2040	921.2722646	292.5642919	1.139578874	2161.925001	21.72123032	288.5578688	0.68407962	11.8777499	2.661976722	2.044870539	294.6512105	4.774535198	518.3723969	2974.318794	44.86847595	1.410474797	59.31705743	0.999079992	0.783890309	1.049474708	60.03244824	0.274737096	613.7717379	3.521780524	1.444547937	85.09546486	11.24674401	9.646902465
Pakistan	2050	923.5761599	293.7982465	1.145008301	2166.594906	22.01500422	292.1686688	0.693082558	11.88863753	2.700000181	2.072549073	297.384722	4.794099165	520.995907	3019.92868	45.53564369	1.426950043	60.24218538	1.012669389	0.788493552	1.063228984	60.27110607	0.278237814	621.2177372	3.563076418	1.462460551	86.6131812	11.31278408	9.718669222
Panama	2020	921.4579393	292.507827	1.142596478	2158.501587	21.90205541	290.6279981	0.689100432	11.85410921	2.683553976	2.060401879	296.3532113	4.785326812	519.4095036	3000.451501	45.25008719	1.419773346	59.84432048	1.006713469	0.784589162	1.057138118	60.02788218	0.276675085	617.976561	3.544935	1.454745815	85.99286022	11.28275147	9.680085859
Panama	2025	923.8061693	293.3932977	1.145673531	2162.306942	22.05467387	292.7099091	0.694474452	11.85696767	2.705812509	2.076811305	297.7508421	4.797027633	521.4200804	3026.94943	45.63709161	1.429459048	60.38625559	1.0147606	0.78733987	1.065356731	60.17066503	0.278781589	622.3949379	3.569643154	1.465132732	86.84498904	11.32239337	9.72976508
Panama	2030	925.7399467	293.9347019	1.148687616	2164.831951	22.20556554	294.6440856	0.699354688	11.85326568	2.726236564	2.091767001	299.1398468	4.807798585	523.1083373	3051.306126	45.99393968	1.438337138	60.880975	1.022099398	0.789567695	1.072816134	60.27900887	0.280686434	626.3909882	3.591835153	1.474771005	87.63897513	11.35873186	9.773419971
Panama	2040	928.9928873	294.8135497	1.153921247	2167.629684	22.47364437	298.1043875	0.70812967	11.85082035	2.762923784	2.118648945	301.6136575	4.826932141	526.073612	3095.098368	46.63463825	1.454273484	61.77239303	1.035289645	0.792989051	1.086229332	60.43038042	0.284112877	633.6075672	3.632022048	1.49199722	89.06926117	11.42358855	9.849907731
Panama	2050	931.4371429	295.4305364	1.158205011	2168.852295	22.69922099	301.002115	0.715444802	11.84344064	2.793597389	2.141081713	303.6948027	4.842843228	528.4456083	3131.829153	47.17105094	1.467569985	62.51952771	1.046298745	0.795495021	1.097409314	60.53396633	0.286965824	639.6485492	3.665577482	1.506390015	90.27574907	11.47695638	9.912347472
Papua New Guinea	2020	908.4060214	286.1886986	1.122051783	2125.366211	20.86404489	277.3032161	0.655364837	11.71003091	2.542485717	1.957047679	286.7746518	4.711430847	507.883683	2832.259833	42.78630602	1.358449322	56.42362966	0.955999833	0.763149346	1.005571262	58.83047942	0.263502959	590.3100393	3.390919397	1.388352981	80.50587117	11.03166869	9.383248332
Papua New Guinea	2025	910.4681635	287.4916586	1.125349624	2132.471081	21.03693596	279.5225651	0.660943662	11.74560995	2.565910473	1.974163994	288.3641439	4.723633944	509.7039545	2860.335619	43.19621172	1.368593564	56.99379777	0.964400518	0.767333774	1.014096972	59.08165353	0.265677513	594.9116518	3.416399965	1.399369614	81.42808215	11.07220597	9.431639766
Papua New Guinea	2030	912.1287546	288.4825848	1.128257793	2137.59983	21.18734883	281.4191387	0.665724182	11.77089611	2.585965279	1.988826433	289.7579578	4.734043921	511.2471825	2884.280548	43.54700094	1.377302886	57.48041744	0.971596452	0.770618927	1.021403037	59.26953256	0.267541589	598.8407309	3.438269154	1.40880725	82.21479402	11.1077004	9.472099342
Papua New Guinea	2040	916.2654198	290.3243213	1.134118085	2148.183453	21.46828762	285.0720462	0.675057634	11.8181585	2.624761238	2.017361246	292.3498905	4.754626278	514.7022229	2930.26116	44.22267673	1.394238907	58.41710465	0.985592828	0.776877493	1.035674246	59.61801637	0.271194802	606.4387424	3.480760812	1.427090062	83.69709723	11.17881123	9.557834694
Papua New Guinea	2050	919.9951549	292.0868535	1.139374438	2157.644488	21.72969897	288.5099305	0.683820532	11.85702107	2.661263062	2.044171589	294.7511473	4.773832904	517.8462154	2973.738651	44.85903467	1.410112982	59.3027716	0.998745026	0.782643557	1.049071567	59.94515972	0.274621714	613.6204339	3.520779369	1.4442329	85.1055054	11.24388309	9.637447212
Paraguay	2020	920.0078808	291.8174524	1.137468898	2157.963521	21.61684552	287.1923892	0.680607954	11.86598977	2.647505249	2.034246245	293.6910315	4.766844023	517.1196546	2957.077923	44.61610198	1.404171056	58.96596341	0.99386787	0.78143148	1.044167184	59.88953972	0.273379824	610.9242289	3.505932033	1.437733065	84.53669785	11.22082506	9.615279993
Paraguay	2025	921.5528976	292.5629711	1.140969217	2162.055992	21.79400435	289.3434426	0.685970683	11.89915118	2.670095841	2.050718327	295.3429521	4.778761375	518.8221374	2983.99923	45.01200678	1.414017798	59.51134736	1.001953945	0.78451088	1.052361242	60.05143911	0.275467331	615.3123026	3.530312372	1.44846504	85.42490158	11.26167784	9.660140359
Paraguay	2030	924.2160529	293.6592777	1.144699477	2167.97388	21.97195456	291.672523	0.691955018	11.9281851	2.694912776	2.068999166	296.9868821	4.79187227	521.0588117	3013.364236	45.4437458	1.424858391	60.11046949	1.010919474	0.788226606	1.061512635	60.25083523	0.27781189	620.1806208	3.557624049	1.460131362	86.36908521	11.30743295	9.715026818
Paraguay	2040	928.8856503	295.8128836	1.151526438	2178.427792	22.31927573	296.2560985	0.703617224	11.93417517	2.743563265	2.104698385	300.1729519	4.81736919	525.1509037	3071.473724	46.29248633	1.445978118	61.29420451	1.028433789	0.795279009	1.079341239	60.64525728	0.282369882	629.7779309	3.611002723	1.482942994	88.25787817	11.39290372	9.819846606
Paraguay	2050	931.1931158	296.4650628	1.156490875	2178.509426	22.5928241	299.7004135	0.71223769	11.90044123	2.779916327	2.131186937	302.7047958	4.836013457	527.6998952	3115.192806	46.92989933	1.461694261	62.18218537	1.041437752	0.798014044	1.092512251	60.75450789	0.285723996	636.9384542	3.650661953	1.499996211	89.71004505	11.4548948	9.88960502
Peru	2020	923.0904751	294.6496552	1.145659283	2166.657036	22.09870556	293.3532449	0.696076753	11.93414914	2.712791666	2.081791738	298.1513062	4.799753857	521.4036011	3036.004252	45.76126486	1.432299647	60.57301293	1.017210422	0.789748095	1.067800576	60.35482054	0.279396479	623.9158723	3.577886667	1.46811488	87.17435825	11.32876041	9.734901006
Peru	2025	923.9815623	293.9832526	1.148319735	2165.59588	22.20871251	294.4304802	0.698555144	11.89205656	2.723492028	2.089471021	299.1925069	4.806123537	522.2620304	3048.415583	45.95090176	1.43707506	60.81625437	1.020985758	0.790051157	1.071582469	60.33041634	0.28035122	625.7959627	3.588137096	1.473606866	87.58502917	11.35176246	9.758082998
Peru	2030	927.4453231	294.7151179	1.151675994	2169.399097	22.34589681	296.3424812	0.703684195	11.88664702	2.744272676	2.105013656	300.4621791	4.817246661	524.609774	3072.480904	46.30838672	1.446258269	61.3117991	1.028597768	0.792521438	1.079435352	60.43257227	0.282379517	629.8739854	3.611528148	1.483318131	88.32620566	11.39356683	9.810148439
Peru	2040	932.9053779	296.4164612	1.158328951	2177.582436	22.67401271	300.8380948	0.715204865	11.87342709	2.792092145	2.140217931	303.4419744	4.842615599	528.9857604	3129.540079	47.14065789	1.467025017	62.47567228	1.045864054	0.798256299	1.09705221	60.73436026	0.286891446	639.3364266	3.664116916	1.505715478	90.16024248	11.47763011	9.920047668
Peru	2050	933.8561966	296.4987859	1.162093248	2173.629474	22.90230774	303.6280943	0.722082162	11.84426742	2.821401194	2.161428886	305.5644744	4.857296903	530.6400499	3165.109029	47.65705072	1.479622078	63.19650574	1.056283717	0.799147427	1.107553969	60.73173471	0.289555505	645.123626	3.695983728	1.519436258	91.3662053	11.52536459	9.969863366
Philippines	2020	920.354868	290.9241198	1.137201696	2158.251005	21.53872567	285.930299	0.677442155	11.83587682	2.633931351	2.024461218	293.0146773	4.760855754	516.6729137	2939.652584	44.37628577	1.398598184	58.60775606	0.989059311	0.780405721	1.03933453	59.80536493	0.272156649	608.002774	3.490253505	1.431807982	83.92829129	11.20713127	9.595499024
Philippines	2025	923.401993	293.2574089	1.140474716	2166.27657	21.73761129	289.0691302	0.685711291	11.89401387	2.668022886	2.049670235	294.7829381	4.778102678	519.661269	2980.997551	44.96772217	1.413228049	59.46112696	1.001418302	0.785376734	1.051983753	60.11492255	0.275404062	615.037296	3.529383734	1.447247891	85.26237635	11.26084062	9.671052465
Philippines	2030	924.0613183	293.8069264	1.143856879	2169.176367	21.9374867	291.348621	0.691095343	11.90835358	2.691380728	2.066381511	296.6331459	4.790103013	520.7986781	3009.482376	45.38257105	1.423235883	60.03066018	1.009636405	0.788344525	1.060197365	60.28679081	0.277473815	619.5314102	3.553639826	1.458432585	86.24306564	11.29832302	9.710367218
Philippines	2040	926.8982572	295.0735207	1.149619655	2173.886853	22.23419548	295.0360511	0.700431802	11.93209495	2.730497212	2.095004499	299.407181	4.810320495	523.7627929	3056.036783	46.06636262	1.440276443	60.9784096	1.023682704	0.792957368	1.074467249	60.50988586	0.281116357	627.1977989	3.596562984	1.476824788	87.77406031	11.36897389	9.786680951
Philippines	2050	930.5049765	296.3573963	1.15502063	2179.198656	22.5108784	298.6719387	0.709668298	11.92281227	2.769067257	2.1232883	301.9463044	4.83047332	526.9574467	3102.13166	46.73956049	1.45700904	61.91700748	1.037559796	0.797435042	1.088586802	60.73937118	0.284724808	634.8018334	3.638836916	1.494909163	89.27516287	11.43651299	9.8690481
Poland	2020	935.1785588	298.603822	1.167826504	2181.451873	23.24289447	307.7818405	0.732410709	11.9522382	2.865248066	2.193240488	308.7505332	4.879208611	533.1933703	3218.084157	48.42821679	1.498532311	64.27268808	1.071907181	0.805667626	1.123329126	61.10675246	0.293563029	653.7891528	3.744028945	1.539925733	93.15581078	11.59865018	10.04378211
Poland	2025	937.4978576	298.2275039	1.170073308	2181.589828	23.31434806	308.7463407	0.734932461	11.92141652	2.875404395	2.200866627	309.3972162	4.885515609	534.7277795	3229.580524	48.6024217	1.503116057	64.50585319	1.075640758	0.805852722	1.127191248	61.07505667	0.294562598	655.6895531	3.754766792	1.544928897	93.49037344	11.62163671	10.07713095
Poland	2030	939.9614696	298.7273838	1.172123203	2183.502877	23.40518994	310.1009928	0.738540997	11.88758439	2.890090727	2.211818583	310.2151298	4.893280128	536.3327174	3246.867419	48.85562559	1.509525526	64.86147583	1.081005927	0.807324985	1.13271486	61.13937158	0.29598706	658.6127878	3.771283955	1.551729084	94.02748486	11.64872911	10.11449742
Poland	2040	940.2240984	298.2781888	1.173834653	2176.079287	23.53197539	311.723869	0.742490125	11.77131509	2.907080587	2.224039459	311.3711803	4.901571832	537.112047	3267.910826	49.1562501	1.516714673	65.2875691	1.08701274	0.806131176	1.138742177	61.02669892	0.297510687	662.0279661	3.789770349	1.559590271	94.75246153	11.67286705	10.1420189
Poland	2050	937.6835849	295.799373	1.17260538	2158.065314	23.49793165	311.0304398	0.740519777	11.70126148	2.899415395	2.21815017	311.0931622	4.897041058	535.758406	3259.159626	49.02706902	1.51330818	65.10557099	1.084135405	0.799309963	1.135719345	60.54199882	0.296719285	660.4982632	3.781031134	1.556024066	94.51178273	11.65700691	10.11343005
Portugal	2020	941.4890268	299.5925227	1.174033342	2188.579789	23.50161891	311.4069223	0.741867305	11.90200803	2.903945023	2.221995152	311.0916375	4.900606833	537.5507779	3263.443282	49.09714399	1.515532671	65.19915116	1.085998159	0.810020595	1.137800376	61.30569045	0.297287937	661.352928	3.786471309	1.558223391	94.56356631	11.6727905	10.14563778
Portugal	2025	941.3894276	299.3396128	1.174897754	2183.972806	23.57459642	312.3335884	0.744103092	11.8514806	2.913634688	2.228932146	311.7577446	4.905209983	537.8902597	3275.54882	49.2691598	1.519605676	65.44415658	1.089409352	0.809245059	1.141211359	61.23734245	0.298147806	663.3128869	3.797033811	1.562680652	94.98671407	11.68574576	10.15968251
Portugal	2030	940.2333586	298.4811337	1.175006629	2176.296546	23.60778413	312.5944675	0.744578947	11.79071692	2.916120397	2.23051715	312.0809693	4.906025644	537.478502	3278.961174	49.31662739	1.520582335	65.51012435	1.0901978	0.80699352	1.141929195	61.07126063	0.298314532	663.7974341	3.79943201	1.563849317	95.13613696	11.68712947	10.1551835
Portugal	2040	938.6979639	296.3003164	1.174371362	2160.518289	23.58935067	312.207573	0.743498321	11.723913	2.911884208	2.227278932	311.9369879	4.903545786	536.7501048	3274.064356	49.24495164	1.518722157	65.40888995	1.088614986	0.801022894	1.140271961	60.63544425	0.297881733	662.9531173	3.794684376	1.561879862	94.99975309	11.67892714	10.13918228
Portugal	2050	939.884501	295.8449561	1.174983012	2158.38844	23.5980658	312.4047001	0.74411861	11.70795603	2.914137028	2.229091855	312.0103638	4.905104243	537.3697664	3276.371812	49.28150977	1.519791233	65.45777322	1.089497176	0.800008666	1.141226667	60.54260512	0.298137041	663.3780608	3.797290529	1.562971947	95.0480052	11.68564386	10.15064917
Puerto Rico	2020	949.4081598	299.711735	1.176146698	2203.936056	23.36582731	310.0619755	0.739589673	11.8924074	2.891173574	2.214184624	309.8630549	4.897824765	540.6292575	3243.708533	48.84753871	1.511104773	64.81420072	1.082095493	0.812464421	1.134381328	61.3857028	0.296523528	658.4937711	3.773556473	1.552828075	93.66186977	11.68420632	10.17762012
Puerto Rico	2025	950.8943676	303.0569651	1.17735072	2211.801039	23.58499391	313.9327163	0.749315502	11.9610461	2.932515035	2.24415353	311.6637196	4.917327738	542.9081354	3296.597054	49.57506921	1.528104083	65.89806464	1.096815108	0.81804879	1.149234909	61.83677048	0.300295147	667.3314466	3.820476281	1.571087628	95.45927247	11.72671319	10.25822799
Puerto Rico	2030	943.3779624	301.0468136	1.177055413	2195.655727	23.72009116	314.2365402	0.748599437	11.91950596	2.933120364	2.242882732	313.0311783	4.915066233	538.9654803	3299.802097	49.61507132	1.527762919	65.92869244	1.096269383	0.814662024	1.148071138	61.62858586	0.299877111	667.1351069	3.817150623	1.571858115	95.81397198	11.71187743	10.19892694
Puerto Rico	2040	938.5553957	297.5700874	1.175751841	2169.767803	23.65865112	312.9211571	0.745235403	11.82823215	2.919306679	2.232641447	312.6119711	4.907485738	537.1641398	3282.806106	49.37588398	1.522014259	65.58528369	1.091249686	0.805046328	1.142924142	60.90667898	0.298553875	664.3627657	3.802634903	1.565479485	95.29727035	11.69378735	10.1500852
Puerto Rico	2050	943.5280387	298.1049	1.178933788	2173.594547	23.77216064	314.830244	0.750448433	11.81770386	2.940106445	2.248356223	313.5959245	4.919197657	540.1078725	3306.944541	49.73098807	1.531173953	66.08337004	1.098938983	0.806918196	1.150911777	60.97803334	0.300627734	668.4917111	3.826020585	1.575175639	96.00753787	11.73444432	10.21518473
Qatar	2020	936.4360235	309.0445836	1.170150597	2255.886896	23.41002499	309.6265742	0.736706382	12.6436363	2.884176047	2.206648448	310.3056042	4.888030447	533.6001715	3241.484613	48.76668902	1.50650235	64.73977703	1.078507042	0.834626401	1.129876754	63.24551648	0.295203157	657.4448849	3.763711377	1.548840028	93.98824356	11.62595517	10.0672865
Qatar	2025	938.606997	308.4515658	1.171820666	2252.596789	23.45290474	310.4005447	0.738916674	12.56567733	2.892718357	2.213240476	310.680006	4.893372508	535.2040373	3251.021155	48.91015704	1.510390136	64.93851797	1.081726467	0.833455366	1.133268783	63.11805816	0.296093101	659.125037	3.773466329	1.552901039	94.24457357	11.64587333	10.09946431
Qatar	2030	940.5115531	307.8982151	1.173731463	2248.330486	23.52995015	311.5263742	0.741891026	12.5056313	2.904806915	2.222263389	311.3732921	4.900124681	536.6543524	3265.158911	49.11843285	1.515713766	65.22835425	1.086146267	0.832410058	1.137821966	62.99961497	0.297267864	661.5049169	3.786862437	1.558597242	94.67792318	11.66924471	10.13258889
Qatar	2040	941.965371	306.7734148	1.176630282	2236.692896	23.68633763	313.6039975	0.747164869	12.36668973	2.926871798	2.238423661	312.8073434	4.911574125	538.3983968	3291.674406	49.50389676	1.525261889	65.76899233	1.094076014	0.829761174	1.145883119	62.74494099	0.299326589	665.8918441	3.811195145	1.568895946	95.54692576	11.7068339	10.17827514
Qatar	2050	941.0186515	304.8254866	1.177332231	2220.086759	23.75130836	314.2976905	0.748750314	12.21390546	2.933977798	2.243403052	313.4222724	4.914808701	538.3703758	3300.634161	49.63189863	1.528243818	65.94848721	1.09652959	0.824605187	1.148297406	62.34913988	0.299927309	667.3027464	3.818748437	1.572214096	95.87710825	11.71615579	10.18350726
Republic of Korea	2020	942.1098072	302.2144148	1.175353475	2208.288847	23.57003989	312.0608211	0.743351649	12.02612223	2.9104989	2.226631635	311.7419612	4.90392088	537.7776762	3271.246316	49.21444532	1.518367052	65.35225952	1.088280681	0.818055399	1.140062611	61.8842417	0.297854157	662.5245854	3.792850715	1.561470088	94.8370912	11.68485565	10.15494034
Republic of Korea	2025	943.2461505	301.8064167	1.177421797	2200.378399	23.68966657	313.8332319	0.748012548	11.95630174	2.929733859	2.240845637	312.8330642	4.913752773	539.4191003	3294.429108	49.54830242	1.526689399	65.83092748	1.095249666	0.816389241	1.147191975	61.71503128	0.29968382	666.4724232	3.814962063	1.570242173	95.58805421	11.7168357	10.19538064
Republic of Korea	2030	942.8130875	300.5090282	1.178459599	2189.180188	23.77409323	314.8464141	0.750368104	11.88079029	2.940106606	2.248196295	313.6015633	4.918817936	539.708684	3307.470296	49.73373847	1.531037987	66.09214575	1.098867776	0.813126961	1.150782528	61.46222144	0.300583444	668.5354296	3.825873434	1.575104493	96.05013407	11.73033658	10.21014736
Republic of Korea	2040	941.4080342	297.6296466	1.179154646	2167.242738	23.83413859	315.2896717	0.751264086	11.74964612	2.944452511	2.251094935	314.2054232	4.920537671	539.292195	3312.918521	49.81454008	1.532879092	66.19829747	1.100303032	0.805798723	1.152140564	60.89773921	0.300910233	669.326643	3.830155681	1.577229955	96.27455784	11.73689343	10.20550183
Republic of Korea	2050	941.8270559	296.2472195	1.179383364	2156.321373	23.84765587	315.5951481	0.752103518	11.64113807	2.947828829	2.253632346	314.3113178	4.92232947	539.7008151	3317.039647	49.87241381	1.534321625	66.28428359	1.10154519	0.801803742	1.153426259	60.59486296	0.301243138	670.0485939	3.834141736	1.578728882	96.40109556	11.74185678	10.21522367
Republic of Moldova	2020	935.5919997	300.6031472	1.167206521	2200.233264	23.17944939	306.8665786	0.730082062	12.07214865	2.855373976	2.186071281	308.171926	4.874620565	532.7447624	3205.765008	48.25464683	1.494368049	64.01902199	1.068386454	0.811732136	1.11977228	61.57198833	0.292659061	651.7136721	3.732621717	1.53552103	92.73281336	11.58549714	10.02903712
Republic of Moldova	2025	938.2001697	300.5833699	1.169266776	2199.512301	23.25249005	308.1331665	0.733595813	12.07362071	2.869308302	2.196641653	308.8142217	4.882572042	534.7581624	3221.916856	48.49180902	1.500549838	64.35485643	1.073556699	0.811714097	1.125157847	61.52338793	0.294060193	654.5274942	3.748678546	1.541981328	93.20610678	11.61326894	10.07201208
Republic of Moldova	2030	940.6964693	301.075756	1.171898402	2202.58727	23.37337996	309.7847531	0.73781663	12.05884681	2.886793722	2.209530654	309.9043933	4.892019867	536.4862464	3242.665231	48.79585166	1.508158038	64.77667156	1.079877496	0.813792484	1.131612776	61.62961165	0.295714538	657.9453614	3.767639363	1.550238797	93.86553218	11.64477995	10.11502962
Republic of Moldova	2040	940.9028287	301.071889	1.173958133	2196.765529	23.52415758	311.6762151	0.74243879	11.90247257	2.906661323	2.223829725	311.2932935	4.901606591	537.3526285	3267.181547	49.14725478	1.516586582	65.27372762	1.086905404	0.813770614	1.138667643	61.59557605	0.297498513	661.9324814	3.789367814	1.559420049	94.71180499	11.67376124	10.14552133
Republic of Moldova	2050	938.6993152	298.084416	1.173261591	2174.550345	23.51755551	311.3404107	0.741376007	11.77710974	2.902789643	2.220720504	311.2674443	4.899041598	536.3061682	3262.962375	49.08431539	1.514824188	65.18395882	1.085392155	0.805680108	1.137032108	61.00490216	0.29706153	661.1489458	3.784779845	1.557631648	94.61902189	11.66453841	10.12491713
Reunion	2020	929.5910793	294.5154046	1.153241923	2168.26333	22.40198502	297.2650038	0.706133365	11.78962525	2.754134039	2.112419618	300.9419094	4.823075411	526.0189454	3084.024827	46.47750988	1.450602184	61.54823703	1.032223494	0.792421656	1.083186362	60.39748385	0.283350418	631.8223114	3.622351414	1.487994701	88.66822591	11.41243706	9.842156241
Reunion	2025	931.1991061	295.0524526	1.155873518	2167.974235	22.55773939	299.3460781	0.711421589	11.78425878	2.776327541	2.128641507	302.3707731	4.834165491	527.5779777	3110.855146	46.86578007	1.460140411	62.09604438	1.040184956	0.793871343	1.09126818	60.45421171	0.285412124	636.2660798	3.64700817	1.498244871	89.55738221	11.44864882	9.884789896
Reunion	2030	931.3260384	294.8353635	1.157678543	2164.275333	22.67516982	300.7618615	0.71484842	11.77378526	2.791076129	2.139247571	303.458836	4.841544008	528.2863102	3128.928859	47.12679238	1.466445674	62.46103325	1.045398178	0.793657443	1.096498238	60.40937704	0.286734021	639.182888	3.662891202	1.505165844	90.17885264	11.47148722	9.908469859
Reunion	2040	932.2820793	294.549343	1.160800329	2160.410579	22.844331	302.7734991	0.719844892	11.7910228	2.812236537	2.154623556	305.0473426	4.852362209	529.6508701	3154.258091	47.49854737	1.47563249	62.97438472	1.052948614	0.793714933	1.104130502	60.34974362	0.288674625	643.3071122	3.685837593	1.515158421	91.02705218	11.50884776	9.946143891
Reunion	2050	934.9450972	295.5841105	1.16429372	2165.804368	23.0140047	305.055287	0.725704174	11.80507964	2.836538255	2.17252325	306.6005288	4.865232826	531.8652061	3183.14634	47.92135099	1.486215403	63.5638886	1.061727291	0.797150624	1.113090596	60.53668712	0.290970061	648.1008442	3.712599381	1.526554831	91.95539101	11.55251214	10.00108256
Romania	2020	936.9698179	298.6194678	1.168074823	2182.95066	23.21670651	307.6967958	0.73246223	11.92448108	2.864749331	2.193215209	308.4822524	4.879657487	534.0393494	3216.876716	48.41366729	1.498460106	64.25324917	1.071879336	0.805674334	1.123421613	61.09559352	0.293610614	653.7049968	3.743968036	1.53968404	93.06172737	11.60189232	10.05684844
Romania	2025	938.2626426	298.6346667	1.1697133	2184.651926	23.28672335	308.553085	0.73453292	11.87617023	2.873488502	2.199579704	309.113259	4.884727981	534.9052741	3227.233096	48.5669558	1.502281523	64.45976521	1.075003992	0.806738664	1.126585239	61.15055555	0.294416026	655.3420152	3.752819654	1.543983629	93.3936527	11.61818795	10.07960081
Romania	2030	938.6200982	298.4024978	1.170314407	2180.726188	23.3309588	309.1427165	0.736041568	11.83045817	2.879852316	2.204215852	309.5226166	4.887620198	535.2283756	3234.994116	48.6785528	1.504982265	64.61884464	1.077280043	0.80588829	1.128890234	61.07265282	0.295002955	656.6324287	3.760025815	1.546853739	93.65674831	11.62782264	10.08949564
Romania	2040	937.3258231	296.9473504	1.17011294	2168.96283	23.34825368	309.2508965	0.736153764	11.76736891	2.880762089	2.204672561	309.6920789	4.887691485	534.7591729	3236.561369	48.69804453	1.505273601	64.64812525	1.077513667	0.801863109	1.129053259	60.78086085	0.295029815	656.832248	3.76081464	1.547259294	93.74222378	11.6261256	10.08300099
Romania	2050	937.0960531	295.8820138	1.169903521	2162.404023	23.32987939	308.9708107	0.735457533	11.75169479	2.877800531	2.202526676	309.5340773	4.886260051	534.582916	3232.851361	48.64590991	1.504039017	64.57264937	1.076459643	0.799086086	1.127989995	60.57354879	0.294759902	656.2228668	3.757550186	1.545917257	93.61699836	11.62243057	10.07712976
Russian Federation	2020	927.1822976	295.5393576	1.159664069	2164.212361	22.86320674	302.3998499	0.718340077	11.86680423	2.807438738	2.150396581	305.3032863	4.848496311	527.3795498	3149.656625	47.42697356	1.473321316	62.87047335	1.050906848	0.796417077	1.101801558	60.58527566	0.288029578	642.3189463	3.679654518	1.51297707	90.99317691	11.49353171	9.904523179
Russian Federation	2025	932.8102044	295.7413275	1.162516819	2170.02273	22.90247984	303.325091	0.721285247	11.86104956	2.818093008	2.158993613	305.6335869	4.855809219	530.3275353	3160.544152	47.5994704	1.478379787	63.10203248	1.055089305	0.797860704	1.106335371	60.61369462	0.289243418	644.3399548	3.692110175	1.518110432	91.21879518	11.52539633	9.958718291
Russian Federation	2030	938.0297059	297.4335024	1.165771124	2181.581456	23.02315149	305.4076845	0.726963525	11.87544659	2.840788738	2.176121055	306.6719284	4.868575726	533.4817345	3187.064888	47.98728302	1.488346442	63.64988129	1.063470696	0.802652403	1.115035119	60.90540234	0.291500838	648.8889284	3.717760832	1.5286477	92.0043454	11.56845992	10.02902966
Russian Federation	2040	936.4359266	297.8435122	1.16630779	2177.865575	23.14366272	306.8385238	0.7301644	11.80225561	2.855395114	2.186240672	307.7646117	4.874655205	533.1234088	3206.232891	48.25237386	1.494237533	64.03335999	1.068462583	0.803223492	1.119904353	60.9615455	0.292703639	651.8911477	3.733290477	1.53525891	92.72619996	11.58085107	10.03824121
Russian Federation	2050	931.2508165	294.7248751	1.162710089	2156.953346	22.99723672	304.4976677	0.723906655	11.7739892	2.830088852	2.167289883	306.4833963	4.860720717	529.9755187	3176.470201	47.81743535	1.483177431	63.42141998	1.059182463	0.794430492	1.110322461	60.37470776	0.290227175	646.8489758	3.705002556	1.523479695	91.82165504	11.53409245	9.965705974
Rwanda	2020	897.379586	281.3724335	1.109534307	2092.833296	20.31341815	269.9830015	0.636471824	11.56985625	2.464588471	1.89944948	281.7233284	4.669171336	499.989628	2740.726912	41.43485569	1.324276185	54.55777065	0.927761563	0.747113151	0.976670913	57.88977654	0.256083629	575.1409292	3.305765449	1.351490328	77.61361649	10.88337129	9.194737686
Rwanda	2025	902.4983016	282.8418124	1.115773992	2106.780464	20.56294117	273.01002	0.644152023	11.62523543	2.496351807	1.922888679	284.043534	4.687060862	503.3635131	2777.466278	41.98672933	1.338369013	55.30024928	0.939255052	0.753767081	0.988417322	58.25764807	0.259095917	581.1169081	3.339407433	1.366905525	78.76641088	10.94919751	9.273997659
Rwanda	2030	907.9248306	285.4446561	1.121077525	2121.843271	20.79859049	276.4011983	0.653135295	11.6990566	2.53300944	1.950177837	286.1904526	4.706626858	507.2742804	2820.575507	42.61954819	1.354426909	56.18650531	0.952625638	0.761158626	1.002166223	58.69308901	0.262638325	588.3985897	3.380582313	1.38396429	80.11330623	11.01792575	9.36459152
Rwanda	2040	914.3428059	289.046573	1.13007681	2142.102698	21.25404929	282.3926679	0.668328903	11.77488413	2.59645963	1.996704473	290.3599815	4.739977419	512.6227985	2896.38378	43.72703657	1.381956615	57.72874937	0.975453439	0.772596667	1.025392152	59.37739795	0.268573897	600.8829388	3.449878873	1.41377558	82.57759947	11.12919411	9.502520096
Rwanda	2050	918.9855029	291.1727856	1.137600218	2153.155094	21.63122257	287.2091617	0.680533592	11.8344738	2.647469985	2.034089115	293.8489713	4.76674233	516.8068842	2957.117085	44.61774005	1.404161142	58.96423312	0.99379673	0.77999072	1.044048216	59.77952668	0.273340186	610.8788558	3.505608135	1.437801512	84.55778742	11.22079009	9.609541148
Saint Lucia	2020	936.1619352	300.688519	1.162273497	2206.123337	22.88840652	303.6599448	0.722262882	12.08068824	2.821801641	2.16189146	305.3861209	4.857969057	531.2603946	3165.376384	47.66114012	1.479801774	63.20217939	1.056503012	0.810612731	1.107837042	61.59307	0.289639731	645.185401	3.696251137	1.519646352	91.33969852	11.52677954	9.982780334
Saint Lucia	2025	935.7096465	300.2215397	1.164646554	2200.029875	23.02572479	305.1461665	0.72591092	12.05419518	2.837425855	2.173162564	306.7129689	4.865694399	531.9457834	3184.069507	47.93704176	1.486614166	63.58104934	1.062041487	0.809968083	1.113406175	61.49040678	0.291049897	648.2204936	3.713303766	1.527033229	91.98425237	11.55503994	10.00323791
Saint Lucia	2030	937.8126755	300.2098168	1.167782476	2198.73022	23.16861748	307.0544341	0.730855648	12.03658486	2.857813207	2.188237283	308.0324623	4.876710006	533.9448294	3208.097721	48.29074386	1.495566329	64.07247459	1.069432062	0.810607763	1.120970051	61.47122133	0.292991708	652.2325185	3.735873309	1.536634453	92.74789395	11.59355416	10.05059912
Saint Lucia	2040	940.8459218	300.4573326	1.172717666	2195.688414	23.43686022	310.5948483	0.739799119	11.97867636	2.895318793	2.215664602	310.4862214	4.896071556	536.8413085	3253.222569	48.94666585	1.511759047	64.99085332	1.082892374	0.812045953	1.134638605	61.48611711	0.29647956	659.6638235	3.77698963	1.554156659	94.23064112	11.65681904	10.12798331
Saint Lucia	2050	939.9637616	299.165035	1.17425357	2182.092587	23.55988733	311.9890845	0.743093891	11.82542512	2.909778017	2.22593348	311.6424912	4.902858994	537.1203611	3271.205752	49.20477338	1.517876207	65.35318212	1.087945829	0.808721753	1.139661748	61.21312155	0.297739786	662.5394917	3.792570569	1.560889709	94.87304738	11.67735152	10.14393456
Saint Vincent and the Grenadines	2020	932.1470612	296.8427352	1.154900268	2186.589795	22.4615429	298.1371646	0.708444373	11.93727546	2.763467192	2.119414997	301.469846	4.82834146	527.2640089	3094.791387	46.63781269	1.454717478	61.76783509	1.035648827	0.799246329	1.086725231	60.87470107	0.284265467	633.614068	3.632461446	1.492434045	88.989504	11.4312816	9.870451927
Saint Vincent and the Grenadines	2025	932.8708859	297.4873932	1.1570958	2186.356684	22.60115619	299.9696076	0.71310364	11.95434374	2.7830771	2.13372189	302.766588	4.837972654	528.4809157	3118.575424	46.98133967	1.46314684	62.25468312	1.042671646	0.80074246	1.093844758	60.94116587	0.28607981	637.5725293	3.654500512	1.501442658	89.78703514	11.46295283	9.904353539
Saint Vincent and the Grenadines	2030	933.6601764	297.6460925	1.159585637	2186.277617	22.73676277	301.6126892	0.717141973	11.94955459	2.800233472	2.146163111	304.0243717	4.846931644	529.6280995	3139.238153	47.28318394	1.470572801	62.67221628	1.048782112	0.801955829	1.100012403	60.98751039	0.287646211	640.9193125	3.672905406	1.509581125	90.47850337	11.49233641	9.936811157
Saint Vincent and the Grenadines	2040	935.6780784	298.089625	1.163710651	2185.773148	22.95899082	304.4331878	0.724251785	11.93638643	2.830103136	2.167980854	306.0839297	4.862286309	531.8216327	3175.043516	47.80600228	1.483514539	63.40069519	1.059490613	0.803906195	1.110877491	61.05106055	0.290416889	646.8075422	3.705646875	1.523577302	91.66112529	11.54410732	9.995199979
Saint Vincent and the Grenadines	2050	936.9120585	298.1936932	1.166643084	2183.376096	23.12471636	306.5225536	0.72946886	11.89359317	2.852143787	2.184021863	307.6162778	4.873531406	533.3135688	3201.623747	48.19278565	1.493024616	63.94047728	1.067366449	0.804724966	1.118847772	61.05681811	0.292445252	651.1582874	3.729698125	1.533900915	92.54732491	11.58111219	10.0367701
Samoa	2020	900.8703694	282.5260483	1.115190565	2096.687536	20.59697898	273.6388791	0.645782201	11.54244443	2.50342061	1.927947616	284.3477345	4.689506577	503.2164205	2786.933219	42.1122481	1.341188146	55.49926919	0.941742811	0.751250642	0.990904298	58.08314247	0.259722728	582.7742553	3.348414394	1.369734237	79.11695983	10.95323824	9.276380777
Samoa	2025	913.3048447	284.7397413	1.127662416	2127.0543	20.99479178	278.3817545	0.658173647	11.60077775	2.553421128	1.965445245	288.084028	4.719787123	510.3554077	2842.364002	42.97067348	1.363972139	56.62027584	0.960102824	0.76377367	1.009880269	58.73502776	0.264630813	591.8443745	3.400847016	1.394582917	80.74008351	11.07576903	9.427311237
Samoa	2030	919.185408	288.9318019	1.130326726	2141.789754	21.16900548	282.1577452	0.668738024	11.70875762	2.595803352	1.997350942	289.5212281	4.741019567	515.0618057	2893.814256	43.69622187	1.382091501	57.69999274	0.975719469	0.770964897	1.026063039	59.21522574	0.268824679	600.9410622	3.451936307	1.413117558	82.33439519	11.13963733	9.537178311
Samoa	2040	915.1894509	289.0649867	1.13289275	2137.812954	21.43634194	284.6374047	0.673849608	11.754173	2.620060802	2.013750279	292.0476077	4.751485307	513.820078	2925.17551	44.14345279	1.392032195	58.31201079	0.983828595	0.772970218	1.033820956	59.35438225	0.270709625	605.5566262	3.475546253	1.424753064	83.56044963	11.16606489	9.540992706
Samoa	2050	917.6075769	289.5598192	1.136697109	2142.642551	21.58227982	286.4377052	0.678539567	11.76485209	2.639221906	2.028003216	293.4266727	4.76244811	516.0148098	2947.124724	44.47442265	1.400636149	58.75994615	0.990812461	0.775722881	1.040998497	59.47317887	0.27255815	609.2127604	3.496472194	1.434007143	84.2388384	11.20787763	9.588897453
Sao Tome and Principe	2020	898.8271636	279.5832643	1.10813694	2089.470768	20.1271312	267.6161087	0.630875706	11.49426221	2.439904118	1.881975753	280.0310274	4.658246677	499.7494764	2709.166184	40.99324382	1.314097764	53.91963442	0.919159834	0.74328511	0.968141602	57.60511827	0.253947987	570.0580395	3.278736637	1.340325377	76.47460999	10.85620617	9.168105229
Sao Tome and Principe	2025	903.4834172	282.186163	1.112701262	2104.191064	20.35984121	270.9682005	0.639503779	11.56969318	2.47565984	1.908326288	282.1100026	4.677020896	503.0707314	2752.061256	41.61508039	1.329530996	54.79561711	0.932082473	0.750577331	0.981336339	58.06863841	0.257329269	577.1896215	3.318207521	1.356945433	77.84986712	10.91652151	9.25267154
Sao Tome and Principe	2030	904.1043908	283.5767243	1.115431588	2109.432037	20.5480581	273.2900515	0.645133544	11.60769566	2.499901977	1.925753633	283.8401443	4.688877953	504.1783725	2781.901753	42.04420302	1.339826053	55.39844618	0.94064884	0.754594636	0.989928293	58.32855512	0.259500468	582.0044587	3.344361808	1.368237673	78.87778014	10.95248917	9.291455402
Sao Tome and Principe	2040	906.5915467	285.1970973	1.121330348	2117.865953	20.85144894	276.9166278	0.654188856	11.66204585	2.538081082	1.953576376	286.6869302	4.708680222	506.8949052	2827.349296	42.71357111	1.356462905	56.31975935	0.954307628	0.760537598	1.003763844	58.65201983	0.263024071	589.4143934	3.385707105	1.386326616	80.38447795	11.02181342	9.363503587
Sao Tome and Principe	2050	912.3186093	287.7436856	1.128363038	2133.165738	21.18103424	281.3478688	0.665596403	11.75496711	2.585279635	1.988396162	289.7039981	4.733894353	511.3808501	2883.240842	43.53378882	1.377067508	57.46016242	0.971382056	0.768755327	1.02121063	59.12434258	0.267497518	598.6905925	3.437589779	1.408520029	82.16918001	11.10826638	9.473146262
Saudi Arabia	2020	919.5410421	295.6291344	1.145675642	2176.234011	22.12697831	292.9280619	0.694433208	12.11073789	2.707198103	2.077084448	298.5127227	4.796357727	519.5926343	3029.588946	45.67402972	1.429856658	60.42799833	1.014928312	0.793871401	1.065263723	60.66840024	0.278705559	622.564221	3.569970595	1.465926896	87.05025778	11.31916828	9.699852334
Saudi Arabia	2025	926.394119	297.0780059	1.151004353	2187.228152	22.3091143	295.7778669	0.702238563	12.07775518	2.738263843	2.100594022	300.1461449	4.814195428	524.0618562	3065.198705	46.20373742	1.443706961	61.16362704	1.026429934	0.79882374	1.077224922	60.91614946	0.281813675	628.6751925	3.604976568	1.480551003	88.09251045	11.3843362	9.795270004
Saudi Arabia	2030	932.7313815	298.9497606	1.157035208	2199.140423	22.57321613	299.5329349	0.712027777	12.05274132	2.77841167	2.130383095	302.5264872	4.836030392	528.3891599	3112.543388	46.89849489	1.461258158	62.13141038	1.041029771	0.805135318	1.092203443	61.26737221	0.285666146	636.5776695	3.649204938	1.499413572	89.5732733	11.45873809	9.898201434
Saudi Arabia	2040	935.8943726	299.9568707	1.163604479	2197.877804	22.96655468	304.6140617	0.724694935	12.00809211	2.83202634	2.169356495	306.1329604	4.863086007	531.881299	3177.635397	47.84016481	1.484260039	63.45360462	1.060167127	0.808640027	1.111553523	61.41355676	0.29058722	647.2353792	3.707818948	1.524388079	91.75182221	11.54484979	9.99888043
Saudi Arabia	2050	933.9766565	298.1511401	1.165060163	2181.23763	23.09385771	305.904678	0.727627547	11.927416	2.845223721	2.178580599	307.3539705	4.869040245	531.7433368	3194.181641	48.07829891	1.489826892	63.78458025	1.064713395	0.804115719	1.116018226	61.05147389	0.291696325	649.8282607	3.72179714	1.530586286	92.36658916	11.56311838	10.00633612
Senegal	2020	890.9636465	277.430121	1.102639459	2071.642721	19.96926112	265.0100243	0.623520998	11.45323422	2.411188228	1.859966149	278.6180465	4.641095191	494.8956275	2676.968531	40.50838196	1.301111678	53.25063883	0.908404278	0.736434108	0.956860294	57.22679792	0.250997926	564.4451458	3.246077713	1.326735911	75.57966108	10.79057209	9.069522167
Senegal	2025	897.3702167	280.1735464	1.108021742	2089.425308	20.18601022	268.3005484	0.632344007	11.53033259	2.446846432	1.886679885	280.5646478	4.660749962	499.2515742	2718.625501	41.12105359	1.31680697	54.10852925	0.921485399	0.744306404	0.970370554	57.69871704	0.254490423	571.5257621	3.286165254	1.343384501	76.84887718	10.85936299	9.167496298
Senegal	2030	901.5358968	282.3904015	1.11279724	2103.092316	20.41663247	271.4391565	0.640365474	11.59452207	2.480151563	1.911194037	282.6555826	4.678499801	502.3474838	2758.300887	41.7007931	1.331274898	54.91647824	0.933508824	0.751143875	0.982636406	58.1204871	0.257631547	578.0814846	3.322562758	1.359035198	78.1213604	10.91834137	9.245362796
Senegal	2040	905.4641094	285.0988744	1.119632439	2117.08957	20.77922259	276.0410665	0.651939498	11.6730237	2.528785516	1.946713407	286.0059375	4.703625142	505.9942151	2816.565543	42.5521244	1.352342137	56.10034017	0.950942505	0.759700412	1.000323446	58.62815704	0.262141563	587.6365216	3.375601121	1.381878299	80.0418377	11.00277876	9.342606746
Senegal	2050	910.4200185	287.2715263	1.12645877	2129.825995	21.10175844	280.2424546	0.662697814	11.7329969	2.573438427	1.979587551	288.9821107	4.727382291	510.0526856	2869.393469	43.32926516	1.371856486	57.17683191	0.967065907	0.767053112	1.01677459	59.03744941	0.266355009	596.3732292	3.424525332	1.402932362	81.73961462	11.08531774	9.44245717
Serbia	2020	938.8309972	299.3128954	1.168687273	2189.949108	23.22304552	307.9294644	0.733144558	11.9442675	2.867265163	2.195219119	308.5078229	4.881531399	534.797439	3219.593537	48.45484837	1.499606932	64.30901187	1.072855316	0.807900495	1.12447108	61.25259188	0.293890006	654.1758435	3.74660114	1.540928508	93.11780553	11.60809189	10.07260214
Serbia	2025	939.2208247	299.2477152	1.170327651	2189.270652	23.3133533	308.9387662	0.735550435	11.93041102	2.877643596	2.202671447	309.3516998	4.886898902	535.3547991	3232.109919	48.63870981	1.504087885	64.55951942	1.076518886	0.808497694	1.12814249	61.26895608	0.294817153	656.1550614	3.757401941	1.545917847	93.54516205	11.62586605	10.09033707
Serbia	2030	939.5435343	299.3072975	1.171373491	2187.554649	23.37733108	309.7539296	0.737618723	11.90967948	2.886354864	2.209024003	309.9498114	4.891169846	535.8880187	3242.627239	48.79136496	1.507841498	64.77450132	1.079637298	0.808632304	1.131302787	61.25627759	0.295622314	657.8989469	3.767143619	1.549936253	93.89803288	11.64032583	10.10512592
Serbia	2040	939.2491724	298.5659861	1.172390754	2180.13545	23.45075664	310.6198807	0.739690231	11.84343679	2.895352342	2.215456359	310.6331622	4.895555229	536.2045142	3253.746168	48.95124875	1.511666486	64.99879884	1.082800763	0.80679285	1.134462762	61.10289417	0.296418242	659.6861639	3.776834761	1.554142182	94.28719571	11.65359391	10.11764575
Serbia	2050	939.334857	297.5044602	1.173082358	2171.809971	23.48926346	311.0747305	0.740821771	11.77997323	2.900148064	2.218939441	310.9971731	4.897998823	536.4973764	3259.495173	49.03553083	1.513751637	65.11556136	1.084511221	0.804083717	1.136191156	60.8850139	0.296857589	660.6266991	3.782080231	1.556401325	94.4807393	11.66205753	10.12572131
Seychelles	2020	922.3853976	294.1721816	1.148331096	2163.629759	22.23935123	294.6139719	0.698919594	11.88309437	2.725419424	2.090691009	299.5229205	4.806314826	521.7045455	3050.995119	45.98786236	1.437850925	60.86833435	1.021593102	0.790272879	1.072131794	60.34099731	0.280478003	626.1913769	3.590424039	1.474423937	87.71001119	11.35347163	9.748223104
Seychelles	2025	927.846363	294.6470795	1.152476112	2169.813075	22.36460117	296.5410833	0.70423504	11.8475477	2.746386403	2.10665262	300.6500402	4.818848417	525.07407	3074.598295	46.34375253	1.447309765	61.35528809	1.029397871	0.792844485	1.080281	60.43646357	0.282601891	630.2396237	3.61379697	1.484441424	88.37845172	11.40092674	9.818177173
Seychelles	2030	931.8951998	295.709392	1.155662876	2174.902273	22.51091303	298.837036	0.710322283	11.83952388	2.771201356	2.125137885	301.9400417	4.832120775	527.8194913	3104.08629	46.77192255	1.458086173	61.96169225	1.038454361	0.795732213	1.089598006	60.589304	0.285003257	635.2286957	3.64168796	1.495905908	89.29570988	11.44454544	9.883408005
Seychelles	2040	931.4086013	295.4239598	1.157952792	2168.0179	22.6944733	300.977962	0.715363736	11.80595065	2.793323338	2.140850005	303.6394851	4.842563593	528.3439004	3131.68379	47.16679548	1.467394393	62.51632801	1.046186454	0.795300891	1.097284152	60.52759065	0.286931675	639.6182492	3.665271943	1.50621362	90.27595772	11.47485677	9.911262413
Seychelles	2050	931.8737388	294.9058947	1.159602529	2164.381237	22.77055881	301.8395004	0.717536574	11.80356347	2.802417603	2.147508973	304.3690286	4.847428774	529.063035	3142.301623	47.32569669	1.471426249	62.73194595	1.049454045	0.794504159	1.100605303	60.42964665	0.287779742	641.3581546	3.675151347	1.510576601	90.62355467	11.49328143	9.928507474
Sierra Leone	2020	898.3792736	280.9746493	1.109048343	2094.317052	20.23966652	269.0548193	0.634269915	11.56085106	2.454863898	1.892571002	281.045834	4.664932427	499.9562504	2728.264006	41.26078662	1.320261896	54.30496823	0.924375265	0.746539717	0.973315109	57.84782522	0.255243778	573.1199808	3.294968287	1.347117713	77.16038083	10.87276	9.185851401
Sierra Leone	2025	903.2348171	283.2482317	1.114535217	2109.855102	20.48441606	272.3155273	0.64264652	11.63223219	2.489477508	1.918127901	283.2826601	4.683711939	503.4159114	2769.059652	41.86193541	1.33541448	55.1355738	0.936906525	0.754025243	0.986127205	58.29806576	0.258530357	579.8627238	3.332673183	1.363504384	78.45335996	10.93768585	9.269621495
Sierra Leone	2030	907.4094018	285.4903698	1.119658042	2123.335735	20.72788039	275.5543715	0.650972338	11.70306311	2.523977025	1.943554406	285.5176563	4.701983867	506.5961268	2809.928526	42.46189508	1.350462083	55.96920335	0.94937593	0.760992869	0.998859781	58.71436293	0.261793326	586.6365676	3.370587393	1.379712662	79.76350752	11.0007099	9.347916616
Sierra Leone	2040	913.9974643	289.1452596	1.128939138	2144.465254	21.18500078	281.5284282	0.66618994	11.81148429	2.587366103	1.990113155	289.7222093	4.735417599	512.0808833	2885.338819	43.56699615	1.378054359	57.50474527	0.972215996	0.772691421	1.022125491	59.40506509	0.267744476	599.0821982	3.439975031	1.409529125	82.20489907	11.11454398	9.486407905
Sierra Leone	2050	919.2825833	291.8940778	1.136925673	2159.431555	21.58462718	286.7057911	0.679344068	11.88414476	2.642262871	2.030385076	293.4057762	4.764242606	516.6823897	2950.727971	44.52489182	1.401934117	58.83577339	0.991974201	0.781735767	1.042234438	59.92271346	0.272884696	609.8618936	3.50004771	1.435345287	84.33082761	11.21263147	9.603685494
Singapore	2020	939.0699708	303.3703156	1.172513639	2208.844797	23.52121074	311.6723553	0.742240815	12.09155738	2.906520485	2.223399353	311.2451487	4.900169785	536.311477	3268.271035	49.15041193	1.516175752	65.29482425	1.086709084	0.818647922	1.138351814	62.00348863	0.297394789	662.0656088	3.789428551	1.559015143	94.80914692	11.66321592	10.13057122
Singapore	2025	937.1346426	300.6005201	1.173369121	2192.327625	23.56005754	311.5964746	0.741678408	11.97262573	2.904887189	2.221860553	311.679239	4.899617685	535.5767418	3266.135003	49.12776012	1.515582882	65.24077427	1.085969563	0.812909245	1.137478326	61.55761244	0.297147564	661.5117804	3.78619174	1.558717401	94.78006575	11.66388175	10.11609768
Singapore	2030	938.5006351	299.4656856	1.174309183	2183.195699	23.583488	312.0608728	0.743137889	11.89927142	2.910372076	2.226173422	311.9016352	4.902649196	536.5737884	3272.108641	49.21850149	1.518098963	65.36925492	1.08807243	0.809601581	1.139721114	61.2754348	0.297741192	662.6295923	3.793063849	1.561183411	94.93765794	11.67750574	10.1340286
Singapore	2040	942.6283529	298.7812349	1.17807228	2178.099309	23.74262874	314.3679501	0.749174576	11.81412859	2.935047261	2.244522171	313.3276496	4.916255694	539.3773195	3301.147941	49.64481607	1.52890558	65.96313267	1.097063483	0.808610168	1.148959466	61.12552098	0.300120064	667.4867958	3.820241893	1.572796022	95.83776832	11.72367608	10.19992892
Singapore	2050	941.6960909	297.8282557	1.178464831	2168.203006	23.80363909	315.0709291	0.750771161	11.72914562	2.942266715	2.249552837	313.8922296	4.919358292	539.2534289	3310.493298	49.77534616	1.531865237	66.15079794	1.099543665	0.805824862	1.151389495	60.91749386	0.300722561	668.9648957	3.828013549	1.576085879	96.18704514	11.73101983	10.20447197
Slovakia	2020	934.2826555	298.9400018	1.16670534	2184.604972	23.19153798	307.0849372	0.730572878	11.97525463	2.857715689	2.187649155	308.273277	4.875249352	532.4558556	3209.2435	48.29791074	1.495224713	64.09098031	1.069166937	0.806450206	1.120516956	61.1922311	0.292839573	652.2988005	3.735554559	1.536416198	92.87595572	11.58428007	10.02672023
Slovakia	2025	935.9377019	298.2900601	1.168250939	2181.901702	23.23554335	307.6878313	0.732195308	11.92810468	2.864139889	2.192527379	308.6755187	4.879328685	533.5475039	3216.353336	48.4071661	1.498164869	64.23604481	1.071552789	0.805501901	1.123003863	61.08655269	0.293486905	653.4921724	3.742436507	1.539590638	93.07434346	11.60005619	10.0492355
Slovakia	2030	938.1997374	298.4817747	1.17002045	2182.470685	23.30613206	308.7649098	0.735094905	11.87463348	2.875839149	2.201301602	309.3084334	4.885712641	534.9851621	3229.991246	48.60801562	1.50330878	64.51697115	1.075848904	0.806236059	1.127444255	61.10142715	0.294635429	655.8098262	3.755591066	1.545040708	93.48854528	11.62269195	10.0815436
Slovakia	2040	939.3926799	298.0397791	1.172027823	2176.233248	23.42925694	310.4155129	0.739219951	11.7835257	2.893272149	2.213986437	310.4242387	4.894529877	536.1676808	3251.240789	48.9139884	1.510762868	64.94894664	1.082077047	0.805181703	1.133746098	60.98927494	0.296238993	659.2973694	3.774690487	1.553131001	94.19724491	11.64986932	10.11568166
Slovakia	2050	936.8624744	295.9691056	1.170798766	2160.611483	23.40216099	309.8363857	0.737521192	11.72475193	2.886801519	2.208944301	310.2026773	4.890519333	534.8366798	3244.065627	48.80615207	1.507832866	64.7988734	1.079616665	0.799361709	1.131137273	60.58222175	0.295551368	658.0231044	3.767265499	1.550089509	94.0127508	11.63484825	10.08891302
Slovenia	2020	934.5758399	297.2863593	1.16833174	2173.004221	23.2647798	307.8287544	0.732380749	11.84974078	2.865402919	2.19322053	308.9812962	4.879401539	532.9837291	3218.157766	48.43321165	1.498645189	64.26957303	1.071903445	0.802891898	1.123277944	60.88876617	0.293540557	653.7128102	3.743549476	1.540196235	93.17300662	11.60052642	10.04015509
Slovenia	2025	938.0448871	297.4746815	1.170392081	2174.831296	23.32525307	308.9806166	0.735644471	11.82492799	2.878142525	2.202986646	309.4960394	4.886939014	535.1393298	3232.706748	48.64828794	1.504335962	64.57272486	1.076675833	0.803583548	1.128284197	60.89314412	0.294849804	656.2663098	3.75820082	1.546131659	93.57933415	11.62729145	10.0850714
Slovenia	2030	940.2641084	297.7367509	1.172402542	2175.958492	23.42107304	310.3567725	0.739181847	11.79363209	2.892771049	2.213782066	310.3482364	4.894761748	536.5930544	3250.169293	48.9024424	1.510667012	64.92854979	1.081969378	0.804681646	1.133694426	60.93906765	0.29623726	659.1576845	3.774190461	1.552979767	94.13375662	11.65261344	10.12160171
Slovenia	2040	938.1757948	296.6494542	1.172119749	2164.059578	23.47113616	310.8373818	0.74010087	11.71917807	2.897494064	2.216823287	310.8189986	4.896116219	535.8152574	3256.920061	48.99212574	1.512444922	65.06167677	1.083480665	0.801267568	1.135082283	60.70113977	0.296562246	660.1656428	3.779122173	1.555046576	94.42583046	11.65269935	10.11387865
Slovenia	2050	935.6545428	294.6064616	1.170017622	2151.251594	23.37106266	309.3275184	0.736156211	11.69695329	2.881295087	2.2048141	309.9328572	4.887472043	534.1305698	3237.594146	48.71162752	1.505426506	64.66575754	1.07759442	0.795603509	1.129046946	60.31582908	0.295010664	656.925167	3.761108642	1.547527663	93.8173454	11.62467212	10.07270081
Solomon Islands	2020	893.1691072	279.3058229	1.107146247	2079.864326	20.2325857	268.4199232	0.63200485	11.50723797	2.447084681	1.88606556	281.0249797	4.659430059	497.3333328	2720.520063	41.13875762	1.316526137	54.13437321	0.921219777	0.742050696	0.969820278	57.57081981	0.254294289	571.5640623	3.285147581	1.343513724	77.03258075	10.84854254	9.13917703
Solomon Islands	2025	899.0982025	281.0705282	1.112295642	2093.767526	20.40743242	270.8770115	0.638703907	11.54175948	2.473810574	1.906259209	282.6443416	4.674686006	501.0470868	2750.757038	41.59500936	1.328538676	54.75750625	0.931100536	0.74807357	0.980084928	57.89460083	0.256959439	576.7172385	3.31503138	1.356219787	77.92185185	10.9081314	9.216893016
Solomon Islands	2030	904.1762057	283.3273281	1.116620044	2107.425255	20.59525192	273.7745832	0.646403145	11.58618927	2.505111777	1.92961783	284.3143859	4.691759108	504.6585022	2787.727963	42.1343825	1.342218891	55.51802851	0.942542773	0.754349096	0.991870859	58.2767612	0.259999999	582.9831958	3.350190087	1.370769972	79.06354304	10.9653471	9.300720909
Solomon Islands	2040	906.7844639	285.2427728	1.121849738	2116.332444	20.89656181	277.5546966	0.655756296	11.6528793	2.544797758	1.958420082	287.0856439	4.711919779	507.230526	2835.760078	42.83220591	1.359274128	56.49059339	0.956687838	0.760505269	1.006156647	58.64546112	0.263629839	590.7899188	3.393090552	1.389389081	80.672451	11.03042409	9.375384488
Solomon Islands	2050	911.0495933	287.0989028	1.127672402	2127.70283	21.16405201	281.0327636	0.664700987	11.71044455	2.581820241	1.985725959	289.5608814	4.731747602	510.7126337	2879.385761	43.47569893	1.375504529	57.38030203	0.970078005	0.766836105	1.019836455	58.99604307	0.267136945	598.0207857	3.433723475	1.40687141	82.06698346	11.10030507	9.459409501
Somalia	2020	882.4178406	273.6017647	1.090915621	2043.635889	19.46122536	258.7724102	0.607636888	11.30641508	2.345301435	1.81143964	273.8764057	4.605214085	488.590496	2600.055013	39.36202354	1.272050675	51.68990775	0.884604931	0.722361481	0.932570221	56.42394582	0.244775409	551.8398708	3.175064019	1.295184095	73.12727246	10.65977431	8.918640282
Somalia	2025	883.1998525	274.4376255	1.092932697	2048.807593	19.57294074	260.0846928	0.610806211	11.33990454	2.358881076	1.821233158	274.911151	4.612264978	489.4100969	2616.46423	39.60186653	1.277905456	52.01965818	0.889417461	0.725269733	0.937408434	56.60815519	0.246000306	554.4617612	3.189374462	1.301664149	73.68204408	10.68261441	8.94349769
Somalia	2030	884.972901	275.3389949	1.095518209	2054.946003	19.68795107	261.4829186	0.614375921	11.38168019	2.373700873	1.832142015	275.9910093	4.620186757	490.755897	2633.771579	39.85981997	1.28443568	52.37136849	0.894767879	0.728433045	0.94286701	56.78746335	0.24739823	557.3040282	3.205448958	1.308728774	74.23734837	10.71193593	8.975778719
Somalia	2040	893.9644216	279.0033118	1.104640694	2081.298218	20.05405939	266.4718821	0.627482816	11.51000604	2.427139758	1.871946059	279.3505887	4.649801062	496.8948257	2695.839815	40.7819488	1.308064525	53.64091309	0.914269256	0.740436809	0.962927997	57.48630759	0.252568485	567.6848729	3.264267924	1.334066355	76.15238181	10.81908906	9.11522246
Somalia	2050	901.1856139	282.9218077	1.113252727	2104.929395	20.46328218	271.9848685	0.641649986	11.62039343	2.485826419	1.915207174	283.0897169	4.681025119	502.3888842	2765.464473	41.80238729	1.333640272	55.06096385	0.935484545	0.752465352	0.984594021	58.21435164	0.258121412	579.2274551	3.328723195	1.361634832	78.38073027	10.92542734	9.250784371
South Africa	2020	917.8856184	291.6597361	1.137846553	2156.576346	21.65623807	287.2551572	0.680491104	11.89433108	2.647700716	2.034063664	294.1238001	4.766507724	516.3011082	2957.452834	44.62510884	1.404258315	58.96741021	0.993793072	0.781668788	1.043975416	59.89794906	0.273307889	610.8526322	3.505463931	1.438005634	84.6000391	11.22144037	9.600180341
South Africa	2025	922.6266292	293.3004659	1.141955597	2167.327965	21.82110671	289.7722654	0.687226078	11.92931007	2.674929628	2.05445782	295.5994213	4.781636221	519.6593586	2989.300142	45.09303053	1.416244626	59.62295935	1.003779843	0.786617617	1.054288183	60.18097242	0.275973493	616.2631421	3.536020836	1.450739067	85.56960592	11.27378763	9.675872863
South Africa	2030	925.6655238	294.6960677	1.145534149	2175.218242	22.00078804	292.21889	0.693458872	11.95755863	2.700880587	2.073524229	297.226322	4.795311123	521.9618252	3020.340347	45.54535276	1.427479983	60.25487023	1.01313289	0.791037889	1.063817533	60.44551846	0.278411407	621.3852838	3.564391575	1.462898775	86.57166851	11.31868456	9.734997087
South Africa	2040	927.3439878	295.93261	1.15003601	2178.745093	22.26502229	295.4926533	0.701572227	11.93870782	2.735326832	2.098513965	299.6753155	4.812688439	524.0795271	3062.023841	46.15121014	1.442304597	61.1001391	1.025406038	0.795174954	1.076209285	60.6719856	0.281559298	628.1801528	3.601863027	1.479029615	87.97426736	11.37550338	9.796585223
South Africa	2050	929.4517624	296.2492923	1.15392944	2178.617817	22.46387035	298.0131407	0.707948497	11.93030915	2.76202052	2.118056542	301.5197182	4.826620186	526.1921039	3093.848375	46.61767156	1.453918245	61.74761252	1.034995817	0.796897881	1.0859552	60.72179046	0.284047741	633.4175893	3.631065174	1.491590818	89.01647313	11.4231892	9.851070016
South Sudan	2020	893.9473816	279.1086752	1.105198262	2080.505988	20.09704516	266.991783	0.628738367	11.49287625	2.432579895	1.875841337	279.7488443	4.652359995	497.0750632	2702.575312	40.87851465	1.310363145	53.77709662	0.916184691	0.740723021	0.964843529	57.49898783	0.253051412	568.7714076	3.270177373	1.336580525	76.38809163	10.82684868	9.122641993
South Sudan	2025	897.4127365	280.8829835	1.108934283	2091.581191	20.26731709	269.3671344	0.634906367	11.54798279	2.457966027	1.894633883	281.2951473	4.666052377	499.6590008	2732.600054	41.31856934	1.321454428	54.39097082	0.925397005	0.746058553	0.974279487	57.82313345	0.255475329	573.7824597	3.29822141	1.348492022	77.33662503	10.87346052	9.184666522
South Sudan	2030	900.7355445	282.4757877	1.113089764	2102.17349	20.45758053	271.8289819	0.641192771	11.60137045	2.484051387	1.913841515	283.0465668	4.68005304	502.106389	2763.374099	41.77250494	1.332865792	55.01675934	0.934817405	0.751419241	0.983892509	58.13981059	0.257937628	578.8495515	3.326567908	1.360850389	78.32123081	10.92229327	9.244785174
South Sudan	2040	907.3113667	285.7698467	1.121264307	2122.493544	20.83753495	276.8686361	0.654158959	11.70520646	2.537711352	1.953422034	286.5385849	4.708717599	507.1816587	2826.791088	42.70511301	1.356323474	56.31024255	0.954226605	0.761941638	1.00372285	58.75880865	0.26302181	589.3642198	3.385481154	1.38612353	80.3470681	11.02170414	9.368381222
South Sudan	2050	912.9163092	288.6343696	1.128810533	2139.178502	21.20282097	281.667879	0.666423106	11.78062418	2.588693661	1.990917893	289.8967468	4.735697123	511.718539	2887.323505	43.5930646	1.37854083	57.54347748	0.972618486	0.771179899	1.022475119	59.29816464	0.267821956	599.3685072	3.44134126	1.410108951	82.29875282	11.11407659	9.481660907
Spain	2020	939.1389369	299.2435339	1.171525326	2187.251436	23.37339209	309.6072466	0.737303015	11.92361578	2.884916707	2.208026527	309.9474281	4.890496957	535.8311258	3240.550093	48.76528256	1.507327164	64.7336224	1.079145308	0.808588472	1.130822479	61.24033324	0.295503584	657.5816138	3.765753675	1.549310712	93.82507393	11.64098359	10.10070017
Spain	2025	941.5417753	299.5130274	1.173944636	2187.827449	23.49320824	311.3614823	0.741788923	11.86893638	2.90351509	2.221728818	311.0056242	4.900553184	537.6583708	3262.909797	49.08879981	1.515361918	65.18932026	1.085865265	0.809721578	1.137682528	61.28603239	0.297261262	661.289449	3.786116498	1.558013094	94.53826025	11.67218615	10.14720358
Spain	2030	941.7631984	299.1008218	1.175354669	2182.34169	23.59297019	312.5416621	0.744619095	11.79738368	2.915791342	2.23051273	311.9289227	4.906399259	538.1004434	3278.034347	49.30681747	1.520558296	65.49386553	1.090184887	0.808868374	1.142000121	61.19945742	0.298349321	663.7064202	3.799241186	1.563738574	95.06565769	11.69024725	10.16487612
Spain	2040	939.2443294	296.5748017	1.175081248	2161.245365	23.63255725	312.8140642	0.745032878	11.70906948	2.918327893	2.231987157	312.3249062	4.906810276	537.2279563	3281.912336	49.35771084	1.521476467	65.56892147	1.090925788	0.801751224	1.142617107	60.67835729	0.298479873	664.2509337	3.801806841	1.564853373	95.25886606	11.68893541	10.15249987
Spain	2050	938.1750554	294.7852367	1.174128337	2149.963034	23.57990745	312.0301079	0.743017282	11.67669678	2.909956116	2.225826583	311.8596519	4.902472301	536.4830794	3271.782296	49.21195914	1.51788585	65.36184686	1.087904154	0.796933886	1.139535061	60.33280485	0.297690702	662.563521	3.792518078	1.560991167	94.93194799	11.67555079	10.13300085
Sri Lanka	2020	926.9546809	294.0416391	1.150035146	2165.416456	22.25380668	295.3180063	0.701189703	11.83447588	2.733581031	2.097304545	299.5906296	4.811966283	524.0760163	3059.669762	46.11952377	1.441637645	61.05378875	1.02480944	0.790155648	1.075627387	60.28927415	0.281415566	627.8245217	3.600142384	1.478246766	87.8886227	11.37483425	9.793596159
Sri Lanka	2025	930.3994773	294.8053126	1.15405935	2170.410761	22.43618886	297.7227953	0.70734897	11.83420744	2.759086061	2.116110187	301.2606228	4.825711834	526.5481139	3089.764599	46.56292567	1.452789846	61.66610924	1.03403154	0.793356754	1.085047008	60.44753161	0.283830097	632.7883455	3.627886012	1.490317922	88.84688207	11.42240427	9.854043624
Sri Lanka	2030	932.0292024	295.5099138	1.156501032	2171.644202	22.57816006	299.6730033	0.712321325	11.82067438	2.779892586	2.131347404	302.5530093	4.836259726	528.119631	3114.927672	46.92643126	1.461736543	62.18026744	1.041508415	0.795235231	1.092647274	60.54221594	0.285771016	636.9678992	3.651029968	1.499929069	89.6749962	11.45626247	9.896215417
Sri Lanka	2040	931.7821589	295.073604	1.159136039	2164.980567	22.75548892	301.7055322	0.717180664	11.78769961	2.800984468	2.146432725	304.2132772	4.846552028	528.8865961	3140.80524	47.30111749	1.47073699	62.7013507	1.048927145	0.79470127	1.100060214	60.45793358	0.287638656	641.1079158	3.673587741	1.509844601	90.57864603	11.48881008	9.925579155
Sri Lanka	2050	934.3277517	295.3066952	1.162688597	2165.778093	22.91729966	303.8186729	0.722629319	11.79676704	2.823503708	2.163057628	305.711325	4.858652375	531.0394578	3167.313721	47.69225512	1.480620654	63.24239285	1.057078896	0.796199458	1.108393897	60.49380826	0.289776277	645.5106238	3.698357442	1.520476757	91.42392838	11.53155812	9.977084321
State of Palestine	2020	901.1357768	282.5547042	1.114436713	2105.394326	20.50316916	272.055623	0.641637443	11.61750469	2.486098568	1.915251976	283.5210063	4.681355726	502.1702445	2765.246302	41.80979428	1.333900729	55.04915145	0.935513547	0.752923701	0.984568606	58.2180207	0.25810403	579.0473429	3.327924678	1.362132177	78.38797738	10.9311817	9.245808838
State of Palestine	2025	907.2231221	285.4139892	1.120103567	2121.616295	20.75119336	275.8319041	0.65173016	11.69753753	2.527075134	1.94585796	285.7535235	4.703519244	506.815448	2813.525118	42.51542532	1.351853491	56.04465783	0.950504702	0.760684004	1.000019518	58.67614838	0.262091942	587.2687379	3.374339113	1.381127185	79.88173838	11.0072149	9.352086068
State of Palestine	2030	911.968706	287.5899036	1.126094898	2135.773732	21.03710928	279.5949758	0.661267903	11.75972803	2.566809612	1.975040254	288.3604545	4.724811266	510.4291175	2860.77844	43.20818142	1.369143277	57.00426682	0.964820605	0.76810409	1.014601377	59.11884522	0.265821679	595.0270479	3.417372532	1.399918391	81.40296795	11.07858901	9.443677566
State of Palestine	2040	917.4007265	290.8202193	1.134918931	2151.989541	21.49852668	285.5344721	0.676290903	11.84566111	2.629739106	2.021093621	292.6174622	4.757430324	515.3512684	2936.055327	44.30815133	1.396430955	58.53593383	0.987420349	0.778383144	1.037562817	59.71433299	0.271683225	607.4156464	3.486263952	1.429434976	83.87134382	11.1885336	9.572519846
State of Palestine	2050	921.9340961	292.8568459	1.142265618	2161.644353	21.87247357	290.3527989	0.688507727	11.86289336	2.680808132	2.058517474	296.0690923	4.784118518	519.5047169	2996.976721	45.19994431	1.418625682	59.77580864	1.005783051	0.785358277	1.056237277	60.08984044	0.276453947	617.4518423	3.542160969	1.453433925	85.85967397	11.27915134	9.679402604
Sudan	2020	898.5640618	280.9386932	1.109770668	2092.899409	20.28871896	269.676018	0.635771099	11.53828148	2.461324303	1.897217052	281.4910502	4.668158664	500.2864487	2736.236994	41.37511549	1.323001288	54.46579285	0.926658938	0.746563612	0.975606237	57.84024295	0.255822876	574.4038502	3.301890054	1.350136306	77.43339933	10.88217149	9.197134771
Sudan	2025	901.4315674	282.6793348	1.113702554	2102.964341	20.48645736	272.2682359	0.642353972	11.59405962	2.488797834	1.91737103	283.3044754	4.682576144	502.607691	2769.01583	41.85450952	1.334929552	55.13279571	0.9365469	0.751960971	0.985669574	58.16782017	0.258395222	579.8038592	3.331913711	1.363043991	78.49814291	10.93067928	9.256712297
Sudan	2030	903.3150019	283.9491037	1.116852489	2109.729615	20.65094823	274.3734989	0.647667423	11.63777514	2.511075208	1.933664664	284.8228527	4.694141773	504.3392468	2795.665375	42.2440678	1.344590986	55.67468962	0.944543098	0.755947421	0.993790368	58.40460798	0.26046761	584.1833922	3.356251495	1.373507021	79.37286967	10.96964144	9.302198229
Sudan	2040	908.2349372	286.3043059	1.123622977	2124.155954	20.96824241	278.4789673	0.658171768	11.71492147	2.554678542	1.965763917	287.7544787	4.717384536	508.3133385	2847.189577	43.0029791	1.363662389	56.72413293	0.960286545	0.763854233	1.009853065	58.8561374	0.264581415	592.6957298	3.403943938	1.394097647	81.02805232	11.05078724	9.399777652
Sudan	2050	913.7164067	288.8791974	1.130547603	2139.410195	21.29591889	282.8390701	0.669366293	11.77537965	2.601073162	1.999953342	290.7604264	4.742085116	512.6221776	2902.159995	43.80986594	1.383907769	57.84505803	0.977053546	0.772178819	1.026972564	59.3385813	0.268968347	601.8035994	3.454870212	1.415923221	82.78933812	11.1356115	9.505795208
Suriname	2020	922.899116	293.1429947	1.143045647	2164.613261	21.89438321	290.6386674	0.689279097	11.86190009	2.683857921	2.060835617	296.2717282	4.786026722	520.0223223	3000.30929	45.25177244	1.420025536	59.84365209	1.006916713	0.78653702	1.057419741	60.15995491	0.27676189	618.0072925	3.54540071	1.454946594	85.95203483	11.28692268	9.689984079
Suriname	2025	925.2526056	293.8932178	1.146148595	2167.889807	22.04535807	292.6687479	0.694515777	11.86493513	2.705545365	2.076825103	297.6589113	4.797445966	521.990993	3026.054108	45.62882896	1.4294781	60.3697999	1.014757858	0.789033457	1.065428358	60.28200243	0.278814645	622.2924786	3.569406568	1.465093081	86.77905479	11.32614277	9.738380684
Suriname	2030	927.3126776	294.6206918	1.149155138	2171.473915	22.19666888	294.6571073	0.699565056	11.88484422	2.726616331	2.092283315	299.0464881	4.808546503	523.7796075	3051.206438	45.99648521	1.438631117	60.88176136	1.022341934	0.791619348	1.073147308	60.41727875	0.2807878	626.4400639	3.59245587	1.47499528	87.59596236	11.36332948	9.784173251
Suriname	2040	930.1192589	295.7878788	1.154128413	2176.034679	22.46093322	298.0379019	0.708083497	11.90631412	2.762378913	2.118417285	301.4854105	4.827042964	526.4917757	3094.068211	46.62224571	1.454121965	61.75323683	1.035168368	0.795741773	1.08616552	60.62902713	0.28410838	633.4810912	3.631539277	1.491774888	89.00701904	11.42526583	9.856181531
Suriname	2050	932.0276552	296.5309209	1.157943884	2178.054928	22.66724333	300.6604904	0.714674505	11.89999	2.790100906	2.138651169	303.392562	4.841334012	528.5239491	3127.347236	47.10773247	1.466121952	62.42972565	1.045100175	0.798480524	1.096237166	60.76009039	0.286675654	638.9440398	3.661838426	1.504777944	90.107022	11.47295372	9.910759121
Sweden	2020	931.3225055	295.9299745	1.161978495	2165.972624	22.94700181	303.934264	0.72260496	11.82644673	2.824352823	2.16322684	306.0202247	4.857913196	529.8064286	3169.365412	47.7148601	1.480755595	63.27993914	1.057182485	0.797350877	1.108338374	60.60312562	0.28973019	645.7418417	3.699102678	1.520751746	91.57070278	11.52581307	9.957516694
Sweden	2025	932.332973	295.628502	1.162595443	2164.941033	22.96217614	304.2230679	0.723392502	11.80196709	2.82743398	2.165585233	306.1395495	4.859908072	530.4140188	3172.858321	47.76693961	1.482132293	63.35123884	1.058335113	0.79683482	1.109546256	60.55364142	0.290045841	646.3310891	3.70238391	1.522247308	91.66388981	11.53244321	9.970726518
Sweden	2030	933.9845736	295.7323483	1.164100665	2166.389559	23.01980948	304.9772924	0.725367521	11.80773642	2.83548358	2.171582391	306.6709894	4.86437482	531.358908	3182.116975	47.90581758	1.485702398	63.53988068	1.061273265	0.797667509	1.112569211	60.58188604	0.290825034	647.8649739	3.711114685	1.526096078	91.94765937	11.54922023	9.992093364
Sweden	2040	935.2915872	296.3873773	1.165729931	2168.566931	23.1136089	306.3274139	0.728829054	11.81387474	2.849909877	2.182174921	307.513275	4.871786738	532.543032	3199.59258	48.15737964	1.491900206	63.8974386	1.066469741	0.799354971	1.1178613	60.67960616	0.292178457	650.7801169	3.727208215	1.532746596	92.51764037	11.57238005	10.02333795
Sweden	2050	933.6302495	295.5633925	1.165231715	2161.856158	23.11327303	306.1150299	0.728102458	11.7735285	2.847372175	2.180077248	307.5362898	4.869988738	531.7113734	3196.928624	48.11715121	1.490717798	63.83955209	1.065451283	0.797152889	1.116741029	60.52751431	0.291875502	650.2592904	3.724078772	1.531581255	92.46913391	11.56562067	10.00765587
Switzerland	2020	934.143619	298.3543746	1.167105543	2178.997495	23.23292416	307.5994531	0.731742663	11.88616506	2.862935148	2.191317051	308.6401712	4.877725279	532.5452504	3215.937081	48.39175035	1.497370299	64.22440609	1.070973783	0.80494445	1.122298738	61.08069924	0.293283706	653.3447057	3.740960005	1.538845537	93.11649353	11.58991131	10.03401445
Switzerland	2025	934.4797612	297.3406063	1.167554367	2172.776662	23.23851207	307.6273212	0.73186305	11.84094337	2.863278479	2.19164483	308.7068359	4.878168061	532.7789279	3215.985311	48.3964379	1.497618769	64.22582331	1.071131156	0.802550572	1.122485835	60.88631033	0.293336868	653.3646931	3.741322035	1.539090452	93.10505488	11.59352212	10.03696195
Switzerland	2030	935.9736852	296.9301142	1.168589176	2170.321808	23.26978515	308.1518529	0.733335979	11.82577567	2.869054669	2.196059172	308.9846056	4.881563256	533.715869	3222.522551	48.49418881	1.500214046	64.36160585	1.073288896	0.801637803	1.124744658	60.79261722	0.293926706	654.5024145	3.747903303	1.54180733	93.28946342	11.60621821	10.05629594
Switzerland	2040	937.8219099	296.9880148	1.170486346	2169.64144	23.36249185	309.4603839	0.736707723	11.78931667	2.883006873	2.206351329	309.8190326	4.88895543	535.0438613	3239.172421	48.73666434	1.506262597	64.7015286	1.078335853	0.802079585	1.129901396	60.78934995	0.295248865	657.2696102	3.763276118	1.54832188	93.8212455	11.63053992	10.08949282
Switzerland	2050	936.4669807	296.1923755	1.169997062	2162.587244	23.36580029	309.3979127	0.736401945	11.76106031	2.882149743	2.205522611	309.8590979	4.888025789	534.4272181	3238.624022	48.72514058	1.505778872	64.68810638	1.077938332	0.799708974	1.129425891	60.62645906	0.295113262	657.1257948	3.762185085	1.54787348	93.83720771	11.62563474	10.07915978
Syrian Arab Republic	2020	914.3554388	290.5950404	1.131173857	2146.232672	21.36327977	283.993605	0.672427605	11.85936214	2.613781592	2.009308373	291.3510675	4.747949691	513.4619717	2917.935414	44.03106286	1.38925272	58.17268049	0.98164185	0.775553354	1.031653744	59.58023715	0.270167208	604.5149105	3.46988793	1.421482685	83.31336246	11.15240339	9.529438786
Syrian Arab Republic	2025	911.1859035	288.4828548	1.132991496	2137.71235	21.44885817	283.9152373	0.671458819	11.82202792	2.611244806	2.006728623	292.2860106	4.746925481	511.9523987	2914.545977	43.99913797	1.38832684	58.08074893	0.980408764	0.773323602	1.030143776	59.38002458	0.269730702	603.5110111	3.463954497	1.421216895	83.28796647	11.15437385	9.501254401
Syrian Arab Republic	2030	922.2971801	291.5204018	1.140864111	2159.93579	21.69754507	287.9683818	0.68286217	11.86894786	2.656054069	2.040927416	294.5285152	4.772628623	518.8764381	2965.275827	44.75823527	1.408436205	59.13591085	0.997127204	0.78252815	1.047629759	59.86973456	0.274293732	612.3507285	3.515345179	1.442181309	84.73603396	11.25263285	9.643577031
Syrian Arab Republic	2040	931.3943701	296.8321576	1.151924882	2185.326235	22.32114904	296.6874505	0.704940179	11.90798384	2.748502858	2.108599551	300.1210096	4.820374521	526.3142314	3077.271926	46.37391333	1.448107611	61.41698097	1.030335196	0.79763734	1.081374848	60.81795773	0.282909219	630.8391661	3.616896475	1.485116702	88.40087351	11.40109024	9.844925827
Syrian Arab Republic	2050	927.837655	295.1955631	1.15427102	2167.955334	22.52938109	298.6409186	0.709267154	11.8542351	2.768296986	2.122291935	302.1451068	4.829052629	525.7226175	3102.128853	46.7335243	1.45645786	61.9115643	1.037090515	0.794026343	1.087956183	60.50794634	0.28453329	634.6757162	3.637576528	1.494485324	89.34723426	11.42872854	9.848827949
Tajikistan	2020	893.9902871	281.5337108	1.112382503	2089.387301	20.55732107	272.1882469	0.641152489	11.58016287	2.486419833	1.914368589	284.0685644	4.678811073	499.1492127	2768.315021	41.83461149	1.333403864	55.09899501	0.935130879	0.749140201	0.983782149	58.00542172	0.257824327	579.2545631	3.327423529	1.362013393	78.67677456	10.91244563	9.199222301
Tajikistan	2025	904.137185	283.3281634	1.120133362	2109.470314	20.75539145	275.131566	0.649547979	11.62505621	2.518837566	1.939400052	285.9063155	4.699028123	505.1973684	2803.418477	42.37881012	1.348396207	55.82768457	0.947355135	0.756608172	0.996666859	58.36320497	0.261205774	585.3733848	3.363865558	1.377719385	79.61029272	10.99700622	9.316265363
Tajikistan	2030	913.7043859	287.0191415	1.126755637	2132.778131	21.01633194	279.5319196	0.661515367	11.71705968	2.56684727	1.975542724	288.1803114	4.725612975	511.4944795	2859.726522	43.20068668	1.369447851	56.99182435	0.965045596	0.766524766	1.014998817	58.96609798	0.265956654	595.0392551	3.418419484	1.399925177	81.30057176	11.08684057	9.457374551
Tajikistan	2040	910.3670666	287.9938548	1.127918845	2129.783058	21.2365412	281.98348	0.666856476	11.71446383	2.591556371	1.992514957	290.1958714	4.735910572	510.6252186	2892.211564	43.65165138	1.379409871	57.63741584	0.973424844	0.768777641	1.023117348	59.15602003	0.267950761	600.0439568	3.44410548	1.411250783	82.54114416	11.10788632	9.469024157
Tajikistan	2050	916.391931	289.0374011	1.134882676	2140.403309	21.4842236	285.109384	0.675175748	11.73699986	2.625144157	2.01769465	292.5370031	4.755127051	514.8752623	2930.165449	44.22845709	1.394564016	58.41462229	0.985754022	0.774084348	1.035856925	59.38304039	0.271245188	606.4147175	3.481028398	1.427436892	83.68440046	11.18436776	9.558657529
Thailand	2020	937.8455171	300.1823562	1.166328636	2199.102932	23.08841221	306.1552978	0.728644639	11.98936953	2.848387022	2.181417192	307.2660081	4.871884344	533.4256133	3196.824371	48.12463686	1.491451261	63.84414244	1.066081687	0.810100134	1.117593867	61.46397808	0.292135364	650.4004878	3.72564228	1.532157341	92.36463346	11.57648318	10.03598518
Thailand	2025	938.9486692	299.9375978	1.169071385	2195.094169	23.23759112	308.0086155	0.733275687	11.93862174	2.867925773	2.195649642	308.6523765	4.88196778	534.7936563	3220.284734	48.46730404	1.499918122	64.32049375	1.073068992	0.810060975	1.124669359	61.40747372	0.293936887	654.2409848	3.746935339	1.541349272	93.14437313	11.61026938	10.07315889
Thailand	2030	939.7631186	299.5084517	1.171142071	2189.602252	23.35714547	309.5371446	0.737108162	11.89797289	2.884097416	2.207428412	309.7567859	4.890173326	535.8839404	3239.817864	48.75093675	1.506888862	64.71785389	1.078851729	0.809172675	1.130524721	61.30119058	0.295427676	657.4506209	3.764692118	1.548892819	93.79565243	11.6371347	10.1034724
Thailand	2040	939.8195723	298.2581544	1.173413244	2177.431567	23.50601255	311.3238325	0.741459032	11.85092598	2.902791897	2.220886422	311.143266	4.899388298	536.7517546	3262.678429	49.08153472	1.514885132	65.18032942	1.085466109	0.806166604	1.137165649	61.03599703	0.297107214	661.1516243	3.784958501	1.557631451	94.58230982	11.66636251	10.13237284
Thailand	2050	939.8862027	297.4883321	1.174517158	2170.430707	23.57191452	312.1052192	0.743383442	11.78084514	2.911000887	2.226823664	311.762653	4.90350638	537.1949121	3272.606146	49.22622984	1.518428828	65.3815784	1.088382884	0.804310699	1.140104111	60.87504163	0.297852376	662.7675222	3.793899142	1.561486076	94.92012481	11.68012781	10.14559584
Timor-Leste	2020	905.8389978	284.7848099	1.116188471	2114.333646	20.59506402	274.3751352	0.648143248	11.62455565	2.511976893	1.934843449	284.2106304	4.695203126	505.6237703	2796.633997	42.25092042	1.344987417	55.70685552	0.945097978	0.756773203	0.994538619	58.48074056	0.260695243	584.6027357	3.358781274	1.373561241	79.33039944	10.97025853	9.325462114
Timor-Leste	2025	905.5698651	284.6330388	1.119883361	2116.586748	20.78564613	275.9295642	0.651453707	11.64059297	2.52708852	1.945310848	286.0661862	4.702955875	505.7122285	2814.522156	42.52521994	1.351595711	56.0514881	0.95026153	0.759384498	0.999574454	58.60697375	0.261939023	587.1650574	3.372655269	1.381325419	79.98629355	11.00025842	9.338650987
Timor-Leste	2030	909.4061531	286.2925547	1.124051335	2126.174365	20.95450005	278.2785131	0.657819537	11.72177485	2.552777688	1.964575067	287.6488137	4.716788253	508.6498282	2844.163821	42.96628132	1.363015478	56.66458945	0.95969395	0.764203332	1.00932289	58.86039631	0.264460347	592.2409452	3.40198417	1.393305785	80.89681835	11.05321605	9.401710336
Timor-Leste	2040	920.1276419	291.0622747	1.13560589	2157.506301	21.4684085	285.3738363	0.676221501	11.86101081	2.628486392	2.020634201	292.3207838	4.75786293	516.491739	2933.450277	44.27840318	1.396146801	58.48807068	0.987174111	0.779457838	1.037475241	59.76839704	0.271693146	607.1077793	3.485241099	1.428954839	83.70916734	11.19427231	9.589114681
Timor-Leste	2050	923.7955536	293.9468769	1.143005353	2169.915024	21.8903039	290.7875592	0.689767683	11.91208005	2.685653152	2.062268928	296.2030875	4.78702489	520.4395416	3002.502435	45.28110023	1.420775597	59.89121412	1.007614649	0.788296532	1.058171339	60.29435061	0.276962191	618.4286165	3.54773389	1.455671746	86.00681351	11.28907625	9.699037982
Togo	2020	896.5079625	280.2218764	1.10790085	2088.717699	20.20104982	268.4141083	0.632506606	11.5394795	2.447864367	1.887264702	280.7077044	4.660948282	498.9226491	2720.217736	41.14159553	1.317159639	54.13874	0.921779664	0.744372138	0.970612596	57.71129733	0.25454091	571.7393293	3.287088646	1.343841744	76.92669739	10.85846114	9.163501282
Togo	2025	900.3336765	282.257527	1.11198757	2100.86328	20.39767414	271.159493	0.639581148	11.59433453	2.477127724	1.908856745	282.4844524	4.676516135	501.7265924	2755.062818	41.65007333	1.329871854	54.85004599	0.932367499	0.750395905	0.981432596	58.08372421	0.257315464	577.5296246	3.319308694	1.357534269	78.03849351	10.91020373	9.233067172
Togo	2030	902.1827026	283.5806285	1.115104387	2107.836921	20.56596759	273.298651	0.644935377	11.62991242	2.499680834	1.925302289	284.0336588	4.688139296	503.3779379	2782.162807	42.04530765	1.339615783	55.39995523	0.94044051	0.754547911	0.989613699	58.33628673	0.259399727	581.9599289	3.343806232	1.368128336	78.93449042	10.94867366	9.278071867
Togo	2040	906.2718266	285.5839448	1.12126707	2119.538053	20.86191409	277.066264	0.654525716	11.68450831	2.53962702	1.95464361	286.7771257	4.709286899	506.83568	2829.462345	42.74169399	1.357067886	56.36248255	0.954834266	0.761381675	1.004276113	58.72038127	0.263150317	589.7539421	3.387427633	1.38699558	80.46514219	11.0224377	9.36428954
Togo	2050	911.7694685	287.9611646	1.127961755	2134.094398	21.17130545	281.1991398	0.665172793	11.75488689	2.58364906	1.987134466	289.6152271	4.732853578	511.0598365	2881.480606	43.50646162	1.376312689	57.42371846	0.970766013	0.769172019	1.020560409	59.1657398	0.267326704	598.3849527	3.435777745	1.407724736	82.12331435	11.10398258	9.466881389
Tonga	2020	913.1879807	286.0061249	1.125899884	2128.491815	20.96698676	278.7172767	0.659271878	11.64266535	2.557763807	1.968745827	287.7273338	4.721032763	510.6204055	2848.857867	43.04447784	1.365493439	56.76419387	0.961716949	0.764433204	1.011563782	58.83240134	0.265069222	593.1285656	3.407514877	1.395871974	80.95591644	11.0712603	9.437783948
Tonga	2025	916.3523133	288.1168985	1.129354258	2138.939529	21.15115915	281.3684049	0.666156749	11.70036272	2.586255114	1.989762187	289.3918412	4.735715255	513.1422369	2883.047081	43.539644	1.377801637	57.46529782	0.972022764	0.769966821	1.022093452	59.17830956	0.267768908	598.8608385	3.439461806	1.409011261	82.05778572	11.11934512	9.501302429
Tonga	2030	916.5411362	288.935496	1.131388043	2141.604626	21.29334867	283.1223879	0.670381475	11.73400048	2.604497967	2.002853185	290.6958293	4.744741212	513.9612597	2905.579764	43.86297436	1.385545253	57.91998512	0.978458701	0.772451766	1.028540105	59.3369161	0.269396276	602.4898803	3.459074004	1.417531916	82.83606075	11.1460092	9.530589797
Tonga	2040	916.7935508	289.486585	1.134675316	2142.836001	21.48419831	285.2629905	0.675586258	11.77339487	2.626836799	2.018946171	292.5045554	4.755899001	515.0401879	2932.484577	44.25782363	1.395207817	58.46288081	0.986367599	0.774896554	1.036484874	59.45420324	0.271406393	606.8179578	3.483048718	1.428114546	83.7589598	11.18452744	9.564235833
Tonga	2050	922.0644988	291.5743042	1.140618753	2156.248167	21.74573722	288.8213277	0.684837891	11.8259143	2.664862834	2.047120629	294.8992122	4.77650496	518.9727069	2977.181549	44.91655502	1.411891215	59.37633503	1.000177907	0.781814114	1.050639244	59.84687146	0.275044113	614.2698606	3.524955841	1.446033107	85.16605055	11.25667757	9.657135564
Trinidad and Tobago	2020	931.3842461	297.2459739	1.158704872	2183.725639	22.70331813	300.8686973	0.715106783	11.96205935	2.792124098	2.140030798	303.7729546	4.842352684	528.4209223	3129.553602	47.14483046	1.467078917	62.47205663	1.04578179	0.801017191	1.096893783	60.92951782	0.286836146	639.2530213	3.6637326	1.505876015	90.19494409	11.47898557	9.908697834
Trinidad and Tobago	2025	936.2646555	298.2761896	1.163031053	2190.334102	22.88188918	303.5139354	0.72212197	11.97934702	2.8206257	2.161309317	305.3770023	4.858033251	531.7765381	3162.953825	47.63580529	1.479595525	63.15774296	1.056204681	0.804534691	1.107632932	61.10135819	0.289607277	644.8883377	3.695486576	1.519228377	91.22130506	11.53326835	9.985653166
Trinidad and Tobago	2030	938.6601156	299.329018	1.166078705	2194.510949	23.05079506	305.8439918	0.728034532	11.98456304	2.845361766	2.179426486	306.901539	4.870794311	533.7659021	3192.829392	48.06792455	1.490234546	63.76651127	1.065094642	0.807654213	1.116670399	61.28127158	0.291915379	649.8242481	3.722697612	1.530725945	92.19836877	11.57376506	10.03889802
Trinidad and Tobago	2040	936.4224207	298.651092	1.167357652	2183.629257	23.19663808	307.3742449	0.731458167	11.86337302	2.860947636	2.190240872	308.2791642	4.877533866	533.4067462	3212.7682	48.35051486	1.496687927	64.16466395	1.070428475	0.805892928	1.121879212	61.13838403	0.293203311	652.9323809	3.739155167	1.537954314	92.9497372	11.59187453	10.04617487
Trinidad and Tobago	2050	936.6880318	296.9708955	1.168538088	2172.119748	23.24540904	307.8991249	0.732800062	11.82540295	2.866509521	2.194339317	308.755644	4.880599592	533.9073108	3219.109557	48.44725055	1.499198262	64.29365425	1.072438424	0.80186621	1.123931327	60.8064524	0.293729155	653.9764962	3.74520625	1.540657689	93.15336911	11.60446099	10.05705169
Tunisia	2020	919.8383457	292.9495332	1.146307672	2157.347065	22.15883136	293.268967	0.69517811	11.86544162	2.710511165	2.07941739	298.7980355	4.79823157	519.7849038	3033.636847	45.73351327	1.431268243	60.50640718	1.016077321	0.787270046	1.06639854	60.16705271	0.278988785	623.1590199	3.573006945	1.467600809	87.18913353	11.32445839	9.707135306
Tunisia	2025	926.7108149	294.1899905	1.151161475	2167.382891	22.29889623	295.5990724	0.701848844	11.88064017	2.736451766	2.099353279	300.0685683	4.813442617	524.123913	3062.629861	46.17059762	1.443018881	61.11194899	1.025817184	0.791336675	1.076632722	60.34354981	0.281668526	628.2652096	3.602999624	1.479771741	87.99458372	11.3843472	9.793615646
Tunisia	2030	933.5763957	296.3024449	1.156894994	2181.679137	22.53669677	299.2116729	0.711399437	11.90756112	2.77528154	2.128329189	302.1784521	4.834959944	528.7602409	3108.323838	46.83971685	1.460026002	62.04919823	1.040011096	0.797986662	1.091252655	60.72780468	0.285440143	635.965155	3.6461275	1.497962901	89.3972354	11.45671797	9.901146294
Tunisia	2040	934.9018923	297.8049096	1.161782191	2183.083964	22.8775566	303.5166808	0.721916872	11.88333972	2.820411799	2.160846027	305.3007253	4.85697377	530.9395391	3163.884897	47.63733255	1.479180125	63.17403368	1.055991274	0.802346572	1.107307048	60.97992637	0.289502437	644.975671	3.69515299	1.518891534	91.30304823	11.52325575	9.975173398
Tunisia	2050	931.7232811	295.7499839	1.161820634	2166.11013	22.92959436	303.7410142	0.722118121	11.82222097	2.822248166	2.161717669	305.8456486	4.85701035	529.8088069	3166.759499	47.67753855	1.479849314	63.22589653	1.056440478	0.797040737	1.107595538	60.58504967	0.289542753	645.2983025	3.696579259	1.519813748	91.47559725	11.52260632	9.956909952
Turkey	2020	927.4808544	295.1503108	1.149754184	2176.149746	22.22424712	294.8990005	0.700102092	11.93419819	2.728998193	2.093963532	299.3119477	4.809830396	523.8770684	3053.981405	46.0391984	1.439681015	60.9355767	1.023169324	0.793528965	1.07396558	60.54907775	0.280992248	626.8458739	3.594675754	1.476216265	87.69276842	11.36831295	9.787707489
Turkey	2025	929.3448809	295.9811352	1.153061911	2178.443977	22.40426246	297.254793	0.70608385	11.93468922	2.754046073	2.112298455	300.9717888	4.822689549	525.7839655	3084.049194	46.47694718	1.450520999	61.54874687	1.032166617	0.79615147	1.083108385	60.67963278	0.283326504	631.8183681	3.62233383	1.487894772	88.68156753	11.41121136	9.837866187
Turkey	2030	931.2999648	296.5323809	1.15619241	2180.062649	22.56385267	299.3421955	0.711398336	11.92185013	2.776219165	2.128567412	302.4421865	4.834289367	527.6232558	3110.510785	46.86379615	1.460157818	62.08805892	1.040148359	0.798207823	1.091232852	60.77076727	0.285403474	636.1929169	3.64671187	1.498290912	89.54303876	11.45043561	9.88479315
Turkey	2040	933.8859249	297.0697357	1.161342341	2179.094362	22.850036	303.0001714	0.720559254	11.88706054	2.814834135	2.156712225	305.0780079	4.854101118	530.3698301	3157.036582	47.5407298	1.476823624	63.03320296	1.053965055	0.800598467	1.105229939	60.85319421	0.288968533	643.8175862	3.688852981	1.516377325	91.08638348	11.51542628	9.960229823
Turkey	2050	934.961539	296.7539275	1.164678162	2173.275386	23.04169491	305.3763295	0.726473273	11.84389563	2.839880672	2.174911904	306.859247	4.86682097	531.9710155	3187.264838	47.98076004	1.487634011	63.64691919	1.062902083	0.800357883	1.114263779	60.77103034	0.291265496	648.7607215	3.716194016	1.528113647	92.0999166	11.55748271	10.0054968
Turkmenistan	2020	908.713759	287.761505	1.131098671	2132.420408	21.39063766	282.9392712	0.668676308	11.76663549	2.600374067	1.998400015	291.7580733	4.740652379	510.2252674	2902.278812	43.81552964	1.383427282	57.82434967	0.976338629	0.771240447	1.025875841	59.2737866	0.26861486	601.3488655	3.451310596	1.416150723	82.94094056	11.13015411	9.466501669
Turkmenistan	2025	918.4351918	290.4227562	1.137070353	2150.004981	21.55999011	286.119028	0.677996676	11.82895344	2.636331946	2.026181058	293.2666341	4.76126267	516.3452169	2942.661437	44.41888151	1.399635805	58.67451598	0.989904967	0.778160673	1.040180575	59.62535755	0.272370016	608.5814762	3.493920135	1.432697425	84.0538462	11.21064926	9.587598732
Turkmenistan	2030	926.5381902	293.4269519	1.143925572	2171.179251	21.84900244	290.4919824	0.689447901	11.88964359	2.683072416	2.060970372	295.8162017	4.787335234	521.8494646	2997.899327	45.22586021	1.420062548	59.80465177	1.006950589	0.787572793	1.057706448	60.20384591	0.27688516	617.8405924	3.545432195	1.454664702	85.75762323	11.29617325	9.717515614
Turkmenistan	2040	925.8251004	295.1831437	1.14768514	2172.875208	22.16905097	294.3354706	0.698582703	11.904408	2.723023594	2.089405791	298.7668605	4.805905982	522.8201836	3047.848	45.93794847	1.436821169	60.81145338	1.020941132	0.792292898	1.071635818	60.51070285	0.280384429	625.8367356	3.588473775	1.473119986	87.52802401	11.34948353	9.768150121
Turkmenistan	2050	925.7888605	294.351803	1.150160412	2166.81899	22.28898966	295.5425659	0.701528555	11.86978527	2.735590802	2.098494679	299.9380554	4.812469966	523.5286044	3062.516225	46.15947167	1.442400566	61.10680381	1.02540623	0.791203847	1.076133942	60.37078011	0.28152507	628.1862688	3.601825789	1.479228522	88.02533904	11.3754234	9.786614775
Uganda	2020	885.6001502	274.5053356	1.094124574	2055.350391	19.54574346	259.6541515	0.609981743	11.36691803	2.354552074	1.818481269	274.697086	4.611365864	490.2683603	2609.607386	39.5190534	1.276451613	51.88182512	0.888048112	0.72671405	0.936165137	56.67034445	0.245712292	553.387537	3.184435318	1.300006096	73.38244622	10.68832837	8.950793813
Uganda	2025	894.1307075	278.1398785	1.102550169	2080.543607	19.89432114	264.4624653	0.622582891	11.47862034	2.406038212	1.856777436	277.8795287	4.639653523	496.0310449	2669.711779	40.40840234	1.299126573	53.11099444	0.906813112	0.738264399	0.955449942	57.35450047	0.250678842	563.4323451	3.241138018	1.324333322	75.24681152	10.78892006	9.083742034
Uganda	2030	900.1178138	281.4728098	1.109222697	2100.106034	20.21414151	268.9021849	0.63406251	11.58256981	2.453466884	1.891799754	280.7850619	4.664832243	500.5666278	2726.079012	41.23205653	1.31976676	54.26302753	0.923985377	0.748019089	0.973008264	57.95172678	0.25518317	572.8229937	3.293573036	1.346507244	77.04476698	10.87375727	9.1950891
Uganda	2040	909.083193	286.4629462	1.121726989	2130.084208	20.82160803	276.7574661	0.65404826	11.74549905	2.536731476	1.952950332	286.383306	4.708837235	507.7987269	2824.941426	42.68377254	1.356051202	56.274546	0.953983974	0.764171626	1.003563582	58.90950772	0.262998471	589.1094396	3.384452871	1.385761679	80.24331664	11.02488108	9.37722281
Uganda	2050	916.3339121	290.3850114	1.13216032	2152.012904	21.33964994	283.5436309	0.671335221	11.85726712	2.608758928	2.00584508	291.1468455	4.746764765	513.9866685	2910.707166	43.93962308	1.387387204	58.02137758	0.979932655	0.776744886	1.029992716	59.64317981	0.269758176	603.2713113	3.463381587	1.419610451	83.02273433	11.15361329	9.533859694
Ukraine	2020	935.0621766	298.3275051	1.167820886	2184.208076	23.20099741	306.9538881	0.730273943	11.94646068	2.856229144	2.186672676	308.4119329	4.875151528	532.7326072	3206.465014	48.27001417	1.494843804	64.03217928	1.068682687	0.806104778	1.120064566	61.12982065	0.29273195	651.8058891	3.733403243	1.53605044	92.75996474	11.59016797	10.02742502
Ukraine	2025	940.2206528	299.4835787	1.170631788	2192.128418	23.28582694	308.7263022	0.735325725	11.96053339	2.87593336	2.201785425	309.1119521	4.886669369	536.0376304	3229.197032	48.60253999	1.50358661	64.50732737	1.076067474	0.809057683	1.127813826	61.28828995	0.294759053	655.8227018	3.756333663	1.545121325	93.39780209	11.62953331	10.09694799
Ukraine	2030	942.1083648	300.2773564	1.172563147	2195.989874	23.39922507	310.3237729	0.739301627	11.95021534	2.892706071	2.214003942	310.1098995	4.895315221	537.335213	3249.687346	48.89668123	1.510720435	64.9222981	1.082066013	0.811504149	1.133888399	61.44609129	0.296305792	659.1613409	3.774411081	1.552934129	94.07244538	11.65490965	10.13440016
Ukraine	2040	938.2050831	298.9680909	1.171599844	2181.553875	23.43510737	310.369003	0.738938768	11.82114861	2.892544471	2.21323989	310.4878059	4.89367052	535.5480349	3250.840482	48.90494309	1.510333126	64.93791217	1.081720422	0.807545877	1.133307676	61.181039	0.296111969	659.1659057	3.773646874	1.552761923	94.21891181	11.64524075	10.10556807
Ukraine	2050	936.7957278	296.4966658	1.170271913	2165.992413	23.35808942	309.2607401	0.736125219	11.77251801	2.880772879	2.204618481	309.8041167	4.887645054	534.5955815	3236.536442	48.6992971	1.505302252	64.64641456	1.077489945	0.800851893	1.129007123	60.69990786	0.295013664	656.8021928	3.760692615	1.547321401	93.75142372	11.62684797	10.0795181
United Arab Emirates	2020	934.2321878	307.592745	1.167780571	2248.053849	23.28080181	307.8695594	0.732228958	12.61963915	2.865471371	2.192935799	309.1315456	4.878490152	532.107888	3218.989072	48.44015625	1.498447286	64.28114586	1.071778937	0.830478126	1.1230324	62.97994357	0.293454245	653.7272294	3.743101482	1.540154612	93.25319669	11.59471336	10.02772046
United Arab Emirates	2025	937.042809	307.3430675	1.16852121	2246.146362	23.27525999	308.2663026	0.733654664	12.52580034	2.870387023	2.197035449	309.0294869	4.881897058	533.7256203	3224.222045	48.51745651	1.500732695	64.39719541	1.073767928	0.829367383	1.125231793	62.8740662	0.294051147	654.7936585	3.749547243	1.542324268	93.3488087	11.60722639	10.05758608
United Arab Emirates	2030	939.1898548	306.6441237	1.170238516	2242.367194	23.33846126	309.1725983	0.7359999	12.4270252	2.879945504	2.204156768	309.5859057	4.887448321	534.9760207	3235.344299	48.68236675	1.504941443	64.62270197	1.077256834	0.828267437	1.1288214	62.75974705	0.2949764	656.6232874	3.759709039	1.546922836	93.68443893	11.62605079	10.08681495
United Arab Emirates	2040	939.2792361	304.5297193	1.170458046	2225.682954	23.36221691	309.5355623	0.736922163	12.31183176	2.883852066	2.206995093	309.796306	4.889259558	535.1731725	3240.239367	48.75100466	1.506575541	64.7232715	1.07865062	0.822292385	1.130230171	62.30876184	0.295334574	657.444031	3.764180912	1.548660773	93.85129186	11.63096415	10.09336978
United Arab Emirates	2050	935.2734861	301.6409614	1.167098542	2204.993058	23.2269128	307.5910811	0.731778354	12.21852326	2.86294575	2.191390846	308.5728734	4.877730333	532.7024209	3215.860142	48.39080199	1.497371563	64.22367525	1.071006995	0.813721685	1.122355959	61.73842211	0.293302974	653.3483193	3.741041951	1.538817268	93.10337411	11.59018106	10.03694827
United Kingdom of Great Britain and Northern Ireland	2020	932.2845426	296.3603778	1.162678431	2171.346749	22.95838193	304.001881	0.72278077	11.84454942	2.824969548	2.163735093	306.1325293	4.858587994	530.1138801	3169.661054	47.72466295	1.481117259	63.28386997	1.057429313	0.799241689	1.108609389	60.72745802	0.289803391	645.7562051	3.69934594	1.521206453	91.56436906	11.53033916	9.962956538
United Kingdom of Great Britain and Northern Ireland	2025	934.0410738	296.5581664	1.163699328	2171.575188	22.995782	304.7938691	0.725023755	11.83888717	2.833799399	2.170465956	306.4426407	4.863561869	531.4332097	3180.036294	47.87438614	1.484996989	63.50125713	1.060720122	0.799425097	1.112048489	60.71869306	0.290700298	647.5956266	3.709781623	1.525208903	91.86622393	11.54658917	9.991291745
United Kingdom of Great Britain and Northern Ireland	2030	935.2922078	296.5583918	1.165252982	2171.976848	23.07016719	305.7381513	0.727363766	11.83729462	2.843639468	2.177649073	307.1173155	4.868861848	532.2847211	3191.776246	48.0466952	1.489261552	63.73780278	1.064245911	0.80006612	1.115624275	60.73987216	0.29161184	649.4882741	3.720162057	1.529911038	92.24744829	11.56397741	10.01401525
United Kingdom of Great Britain and Northern Ireland	2040	935.643257	296.6921379	1.166663134	2169.991964	23.16462453	306.9416254	0.730354329	11.81247849	2.856369262	2.186868688	307.9903837	4.875091975	532.9639361	3207.340618	48.2708587	1.494699924	64.05447089	1.068774627	0.800414844	1.12019121	60.74052948	0.292770876	652.0420052	3.734212115	1.535793317	92.7769134	11.5836371	10.03502719
United Kingdom of Great Britain and Northern Ireland	2050	934.6460984	295.8034688	1.166587035	2163.149368	23.17591316	306.9386477	0.730220644	11.77619099	2.85613904	2.18654343	308.1137559	4.874683484	532.5395706	3207.277099	48.269526	1.494555731	64.0506141	1.068622139	0.798127548	1.119980542	60.5721092	0.292706033	651.975006	3.733702383	1.535716111	92.7998004	11.58200056	10.0277349
United Republic of Tanzania	2020	888.2607172	276.6460696	1.099051299	2064.362009	19.82221475	263.3001624	0.619215193	11.42954123	2.393286903	1.846801256	277.2377373	4.631175638	493.1383605	2656.28293	40.19658068	1.293171055	52.83347818	0.901946798	0.732761261	0.950276619	57.02888653	0.249312725	561.1023704	3.227211076	1.318032333	74.9227691	10.75324011	9.027677788
United Republic of Tanzania	2025	891.8587959	278.3243662	1.102797653	2075.296607	19.99262306	265.6517859	0.625272923	11.47513126	2.418294407	1.865277122	278.7790392	4.644690866	495.6621454	2685.891505	40.63069684	1.304076418	53.43698574	0.911005507	0.738008555	0.959542439	57.34909054	0.251690416	566.0093714	3.254554038	1.329811073	75.86000694	10.79884002	9.089311633
United Republic of Tanzania	2030	894.2232226	279.6725797	1.105965215	2083.107774	20.14946271	267.6870994	0.630446687	11.51370918	2.439873033	1.88111341	280.2219593	4.656005832	497.4944755	2711.565942	41.00711413	1.31345866	53.95932597	0.918774817	0.74224116	0.967451918	57.60265244	0.253712672	570.2362301	3.278112971	1.339962005	76.6929222	10.83748153	9.136008538
United Republic of Tanzania	2040	899.3302926	282.0678697	1.112595206	2098.095196	20.45462423	271.6620964	0.640645371	11.58322746	2.482122996	1.912256935	283.0377004	4.678635707	501.4638972	2761.402523	41.74177353	1.331957741	54.97476233	0.934047683	0.750188094	0.983048841	58.05960441	0.257710025	578.4792594	3.324339294	1.35992411	78.28661099	10.91671563	9.232547297
United Republic of Tanzania	2050	905.1211931	284.7039894	1.119574399	2114.262031	20.77720313	275.9777739	0.651765699	11.66016748	2.528096845	1.94619071	285.9954601	4.703244368	505.881187	2815.732417	42.54040803	1.35205315	56.08320896	0.950686853	0.758671702	1.00005705	58.55120046	0.262072237	587.4948297	3.374839148	1.381568192	80.0180992	11.00180618	9.339840854
United States Virgin Islands	2020	934.820777	294.5344741	1.161841357	2164.112243	22.82163891	302.5336947	0.719540986	11.70642962	2.810053532	2.153458595	304.853471	4.852398418	530.6617316	3150.233186	47.45296285	1.47503481	62.89609569	1.052357271	0.794590698	1.103683505	60.37556562	0.288591049	642.7343593	3.683563008	1.514371546	90.82115051	11.51586336	9.958338489
United States Virgin Islands	2025	937.4169799	295.4460577	1.164191653	2166.533714	22.95229659	304.6379362	0.725073368	11.71861457	2.832802054	2.170309028	305.9976981	4.864234583	532.861243	3177.747895	47.84711702	1.484813077	63.46272716	1.060617071	0.796496271	1.112147494	60.47687305	0.290766008	647.3997883	3.709401983	1.524751304	91.69805356	11.55221694	10.01330449
United States Virgin Islands	2030	937.1631889	295.2920631	1.165674218	2164.107566	23.06312434	305.8697151	0.727890547	11.72621987	2.845309533	2.179126354	307.0210851	4.870271237	533.1127653	3193.36687	48.07150777	1.490070019	63.77358547	1.064959262	0.796689328	1.116439735	60.47520534	0.291838012	649.8289749	3.722276957	1.530683206	92.25693982	11.56940022	10.02929723
United States Virgin Islands	2040	935.4016315	294.682344	1.166269308	2157.914487	23.12624007	306.3692552	0.728932279	11.76163259	2.850300652	2.182480688	307.6552071	4.872211039	532.6523466	3199.715754	48.16387043	1.492170357	63.89904651	1.06661889	0.795260695	1.118019872	60.35596504	0.292220334	650.7851467	3.727457358	1.533056362	92.51669139	11.57616485	10.02412501
United States Virgin Islands	2050	937.8130002	295.7574774	1.168552671	2164.893295	23.21846104	307.7186536	0.732529851	11.76063632	2.864879846	2.193383339	308.4910687	4.880251467	534.3917461	3216.717702	48.414702	1.498598603	64.24860232	1.071958542	0.798549934	1.123527904	60.55200776	0.293642872	653.6633261	3.743767834	1.539892361	93.03722133	11.60465586	10.06329227
United States of America	2020	934.025156	297.1354876	1.161594875	2178.554961	22.86757481	303.2516749	0.721219757	11.87574803	2.817580157	2.158731693	305.2404869	4.855415304	530.5530274	3160.370526	47.58855936	1.478002445	63.10216642	1.054955619	0.80063437	1.106239862	60.84976751	0.289227039	644.3855302	3.692047077	1.517611535	91.19706402	11.51977315	9.965019067
United States of America	2025	933.4024232	296.8027924	1.161999297	2174.300749	22.91824936	303.8687075	0.722633187	11.87112074	2.823900385	2.163167044	305.7000109	4.858314732	530.57994	3168.50664	47.70229407	1.480606003	63.26541507	1.057140811	0.799652932	1.108392493	60.77751704	0.289763153	645.6745802	3.69878687	1.52051793	91.49391674	11.52650849	9.971710915
United States of America	2030	932.5140844	296.2548143	1.16220588	2169.865192	22.94621948	304.0402049	0.722907461	11.86250436	2.825455389	2.164111966	305.9806207	4.858768545	530.2141616	3170.601922	47.73278909	1.481225258	63.3044981	1.057613286	0.798427223	1.108803888	60.68354109	0.289854547	645.9422357	3.700104014	1.521297202	91.59243355	11.52784381	9.966864135
United States of America	2040	933.4343174	296.1469335	1.163496117	2168.761936	22.99902737	304.7363569	0.724748343	11.84040969	2.832956046	2.169701242	306.4758143	4.862899781	531.0390139	3179.284411	47.86217748	1.484562133	63.48282873	1.060351559	0.798439274	1.111621577	60.65364946	0.290580905	647.4072228	3.708487272	1.524845513	91.86226865	11.54329264	9.985052253
United States of America	2050	934.5395921	296.3191868	1.164850012	2169.048496	23.06677055	305.651938	0.727087256	11.81616158	2.84268577	2.176853878	307.0924354	4.868014287	531.8979315	3190.900643	48.03169474	1.488781636	63.7195425	1.063860106	0.799151281	1.115197718	60.68067718	0.291496086	649.3279613	3.719161056	1.529401886	92.23732064	11.56032091	10.00690348
Uruguay	2020	930.5171794	295.8376374	1.156528351	2172.983021	22.61816648	299.9580197	0.712749849	11.88243806	2.782427952	2.132850884	302.9372803	4.836978841	527.4724439	3118.635103	46.97679025	1.462675714	62.24963936	1.042262214	0.796298322	1.093288002	60.63203599	0.285909739	637.4492843	3.653165634	1.501151253	89.84979577	11.45605921	9.888862467
Uruguay	2025	931.1212722	295.9061414	1.15806607	2172.520818	22.69406628	300.8577096	0.715034988	11.87785867	2.791988911	2.139853159	303.6584639	4.841915848	528.1885755	3129.901772	47.14381863	1.466871912	62.47908983	1.045698195	0.796872794	1.096780868	60.63937669	0.286801766	639.3048124	3.663667797	1.505668889	90.22024248	11.47432024	9.906658199
Uruguay	2030	932.3976662	296.2350186	1.159720328	2173.821392	22.77186384	301.9375711	0.717841245	11.86727185	2.803551895	2.148406556	304.3693704	4.848119511	529.3232681	3143.60733	47.34436498	1.471925577	62.75977757	1.049891448	0.79799553	1.101073698	60.68931124	0.287904075	641.6003604	3.676531705	1.511079188	90.65586343	11.49542742	9.933870546
Uruguay	2040	934.636635	296.7036608	1.163137177	2174.958124	22.94793273	304.2271042	0.723636965	11.8652191	2.827799009	2.166165668	305.9871716	4.860763052	531.2864326	3172.599581	47.76794159	1.482439441	63.34953534	1.05860571	0.799968455	1.109932572	60.77030159	0.29016657	646.3709994	3.703030071	1.522461447	91.60280182	11.5378091	9.984985632
Uruguay	2050	935.4116423	296.7545411	1.165411945	2172.619974	23.08149853	305.8954804	0.727778966	11.82539319	2.845366759	2.17891882	307.2236461	4.869655624	532.3878873	3193.86612	48.07678984	1.490002165	63.78107755	1.064868755	0.800495806	1.116259104	60.76770484	0.291774298	649.84422	3.72218075	1.530682764	92.31729469	11.56674326	10.01674492
Uzbekistan	2020	913.7252027	291.0065001	1.135518581	2148.122665	21.61800404	286.4853229	0.678130694	11.8648609	2.639009588	2.027134524	293.7929691	4.760549543	514.0590596	2948.438182	44.48295716	1.400151419	58.77760687	0.990418589	0.779067092	1.040344714	59.76438897	0.272340911	609.2164724	3.495522241	1.433773342	84.40044098	11.19616875	9.558286701
Uzbekistan	2025	921.5749505	292.3739292	1.142533366	2162.947563	21.84006991	289.5986952	0.686593642	11.8961413	2.672656914	2.052615606	295.8391668	4.780558656	519.1279958	2986.224468	45.05637757	1.415378097	59.55422298	1.00288395	0.785257803	1.053314316	60.06169979	0.275712254	615.6349888	3.532676074	1.449980838	85.49070844	11.27384262	9.663507707
Uzbekistan	2030	928.9796977	295.2516096	1.148497369	2179.833994	22.09798922	293.6338454	0.697376284	11.95775496	2.716394696	2.085303547	298.1280894	4.804237375	524.2205928	3037.825191	45.80922183	1.434481483	60.61704002	1.018893999	0.793215458	1.069822199	60.53281226	0.279974309	624.401909	3.581988249	1.470243378	87.07923412	11.35382204	9.781170005
Uzbekistan	2040	928.5126725	296.5422041	1.152356038	2179.826585	22.4082925	297.3673435	0.706227528	11.93442207	2.755070849	2.112847346	300.9793914	4.822618735	525.3412749	3086.09785	46.49831141	1.450742177	61.58866331	1.032445113	0.797056488	1.083319853	60.77487914	0.283366297	632.1128653	3.62338354	1.488213232	88.78175468	11.4062885	9.83396209
Uzbekistan	2050	930.3899888	296.1420377	1.156417796	2176.408964	22.59104255	299.5265802	0.711731715	11.88422657	2.777962192	2.129678251	302.7160294	4.834909337	527.3315719	3112.800794	46.89709158	1.460875996	62.13199435	1.040700968	0.797345939	1.09173573	60.70304502	0.28552022	636.5112898	3.648355108	1.499148726	89.6445145	11.45239325	9.881007754
Vanuatu	2020	900.5631125	282.5730038	1.113804721	2100.297254	20.49465798	272.2789582	0.642468655	11.59769103	2.489199474	1.9177024	283.4279961	4.682458082	502.4785935	2769.277487	41.8608872	1.335182028	55.14182972	0.936707811	0.751366995	0.985846371	58.10743272	0.258442997	579.9063324	3.332975745	1.363154192	78.51316132	10.93345987	9.251231841
Vanuatu	2025	905.6825152	284.4187483	1.119129132	2115.406602	20.71907755	275.3013999	0.650163367	11.6464438	2.52099413	1.941178533	285.4499826	4.700316584	505.9327186	2806.716323	42.41306772	1.34911641	55.90067674	0.948218787	0.75820697	0.99761553	58.52262884	0.261462082	586.0450479	3.366990996	1.378372408	79.68686611	10.99347371	9.335127796
Vanuatu	2030	908.6589441	286.1842362	1.122814775	2124.26102	20.91226756	277.884954	0.65678681	11.6967202	2.548579485	1.961441976	287.2214478	4.714396012	508.1851676	2839.680028	42.89394201	1.361049985	56.57352945	0.95815921	0.76327863	1.007741992	58.82628951	0.264052492	591.5062197	3.397482635	1.391199472	80.75956565	11.04127686	9.393146224
Vanuatu	2040	911.3415226	288.0519726	1.128215417	2133.27135	21.20449734	281.5718182	0.666012988	11.7440823	2.587455421	1.989783664	289.9225639	4.734499627	510.9992492	2886.384034	43.57533601	1.377875304	57.52178405	0.972072252	0.76937555	1.021839062	59.18062571	0.26764349	599.1528509	3.439810404	1.409474205	82.30634774	11.10802381	9.469440453
Vanuatu	2050	914.8929502	289.4856073	1.13333022	2141.166811	21.44994091	284.759648	0.674162896	11.77972016	2.6213274	2.014698947	292.1893453	4.752456219	514.0081634	2926.520718	44.16521895	1.392665828	58.33964257	0.984293146	0.774349507	1.034300671	59.44747405	0.27083362	605.7889178	3.476945667	1.425431899	83.60058644	11.17019775	9.543980961
Venezuela (Bolivarian Republic of)	2020	925.1829771	292.2255	1.145034483	2164.833743	21.90556794	290.5863249	0.68932718	11.82929507	2.683329596	2.060795904	296.4253408	4.787272819	521.0923193	2997.95639	45.23658179	1.420253657	59.79502326	1.006881457	0.785986684	1.057507265	60.05822235	0.276808717	617.6306005	3.544273017	1.455192901	85.80695638	11.30014818	9.703581233
Venezuela (Bolivarian Republic of)	2025	929.5692341	295.8549508	1.148801231	2178.789325	22.1536713	294.67326	0.700083139	11.93146157	2.727727519	2.093599975	298.5907038	4.809476891	524.9270139	3052.171303	46.00726495	1.439175561	60.91385211	1.022965175	0.793638095	1.073959522	60.56702465	0.281030672	626.8492554	3.595249979	1.475176784	87.55994785	11.36649227	9.803243923
Venezuela (Bolivarian Republic of)	2030	927.6379657	295.7761375	1.15067626	2176.260464	22.32116953	296.3107304	0.703531962	11.92953638	2.743790898	2.104586958	300.1555204	4.816964492	524.5394838	3072.741653	46.30123799	1.445824704	61.31626301	1.028391744	0.794710307	1.079199678	60.63862837	0.282314124	629.909157	3.610918241	1.482936275	88.34094259	11.38550593	9.813486422
Venezuela (Bolivarian Republic of)	2040	929.7598984	295.8584477	1.155282083	2175.367787	22.5281836	298.7249332	0.709737812	11.90424748	2.769536711	2.123547107	302.1405357	4.830582016	526.7337407	3102.635154	46.74922125	1.457249172	61.92607087	1.037690652	0.796319421	1.08868962	60.64634506	0.284745074	634.8562318	3.639251533	1.495191174	89.30709505	11.43837857	9.864215701
Venezuela (Bolivarian Republic of)	2050	934.0019427	297.1313873	1.160399164	2180.977694	22.78642164	302.2828351	0.718844953	11.90838506	2.807385022	2.151388246	304.4791145	4.850495262	530.1210053	3147.909315	47.40833551	1.4736417	62.84938647	1.051346628	0.800536404	1.102614924	60.8651713	0.288309973	642.3578687	3.680875362	1.512875682	90.7665152	11.50381227	9.950414265
Viet Nam	2020	922.9939184	295.3492583	1.148780933	2170.687649	22.27912329	295.2430637	0.700499106	11.95744772	2.732103311	2.095550351	299.862992	4.809580441	522.1361796	3059.363518	46.10524366	1.440643789	61.03914046	1.023979183	0.793155795	1.074544652	60.55508405	0.281091688	627.5776131	3.59786892	1.477442524	87.99055468	11.36186617	9.76191052
Viet Nam	2025	927.0871554	295.3286443	1.152791661	2173.722575	22.4094168	296.9850419	0.705167551	11.9265263	2.750787513	2.10963816	301.0697146	4.820670973	524.8398233	3080.361784	46.42472084	1.449093343	61.46873671	1.030873658	0.794777285	1.081696748	60.58275743	0.282946694	631.1055243	3.618228679	1.486501258	88.60361177	11.40503327	9.81876101
Viet Nam	2030	931.4436343	296.4258323	1.156335293	2179.173332	22.56183681	299.3586755	0.71152674	11.92102021	2.776557219	2.128909804	302.4280522	4.834597463	527.8430387	3110.711859	46.86807433	1.460362731	62.09433405	1.040312063	0.797852491	1.09143295	60.73662566	0.285461259	636.2700034	3.647351897	1.498433962	89.53716904	11.45258243	9.887681406
Viet Nam	2040	935.6525769	297.8210403	1.162612393	2183.398563	22.90347691	303.8662471	0.722896126	11.88425047	2.824266135	2.163784456	305.548832	4.859209796	531.5153935	3168.139991	47.70268294	1.480944953	63.26240697	1.057427896	0.8026222	1.10880852	60.9775941	0.289894038	645.7139286	3.699547997	1.520731415	91.42497721	11.5327574	9.9863682
Viet Nam	2050	932.619905	295.9732253	1.162844228	2166.648558	22.98361027	304.497143	0.724048975	11.79987302	2.830289683	2.1676248	306.3314964	4.861199091	530.5053241	3176.430673	47.81771922	1.483316051	63.42309913	1.059338275	0.79775584	1.110547587	60.62006484	0.290297909	646.8995937	3.705427888	1.523555967	91.78878842	11.53604583	9.975052978
Western Sahara	2020	918.4379991	293.5036852	1.140236452	2167.555057	21.81035173	289.1117238	0.684933281	11.98928063	2.666898254	2.047832496	295.5377312	4.776155559	517.2258802	2981.040329	44.96548411	1.412430583	59.44156329	1.000562588	0.787286974	1.050753581	60.28588917	0.275018414	614.6194398	3.525794954	1.447059029	85.41154052	11.25050374	9.632438049
Western Sahara	2025	922.1958581	294.8439794	1.144010175	2173.724503	21.97764982	291.5840369	0.69155556	12.00505305	2.693800069	2.067918355	297.0638675	4.790487663	520.1618758	3012.646591	45.42887153	1.424232713	60.09385746	1.010401201	0.790947793	1.060891316	60.4723548	0.277634473	620.005746	3.556382708	1.459508866	86.39430861	11.30114411	9.699145326
Western Sahara	2030	925.6802138	295.9429975	1.148253107	2180.744739	22.17357642	294.2126564	0.69827226	12.00462725	2.721643237	2.08843362	298.8476447	4.805585957	522.8601042	3045.654229	45.91316815	1.436386406	60.76557641	1.020462331	0.795043139	1.071162868	60.69753307	0.280266378	625.4562629	3.586701955	1.472673808	87.44707798	11.35200156	9.765691565
Western Sahara	2040	929.570722	297.4073474	1.154367996	2186.029085	22.49611854	298.4137665	0.70891341	11.9878932	2.766193391	2.121048087	301.8144583	4.828639535	526.3642321	3099.017666	46.69167978	1.455680659	61.85191604	1.036466686	0.800048342	1.087427472	60.95240017	0.284419185	634.2490173	3.635554181	1.493529481	89.19567191	11.42910382	9.857588158
Western Sahara	2050	930.9014313	297.4687407	1.157927693	2182.995819	22.69808602	300.9241462	0.715162223	11.95819147	2.79264141	2.140273848	303.6879639	4.842105477	528.0951074	3130.911146	47.15619949	1.467096087	62.49913925	1.045907222	0.800919418	1.096973036	60.94973126	0.286846812	639.4595559	3.664362963	1.505934012	90.26262266	11.47363662	9.906302539
Yemen	2020	901.3993222	282.6200789	1.113258573	2106.461304	20.43329058	271.4041283	0.640153685	11.62930398	2.479498665	1.910604859	282.8436838	4.678180269	502.0885299	2757.300609	41.6912928	1.331048601	54.89183365	0.933224759	0.752461233	0.982308198	58.20716389	0.257539903	577.8313462	3.321235861	1.358917023	78.10108626	10.91947693	9.239877207
Yemen	2025	907.4309803	285.366706	1.119713241	2123.832349	20.71430324	275.3136361	0.650407977	11.72315733	2.521476367	1.941789314	285.4128585	4.700900134	506.5589069	2806.573731	42.41707003	1.349479196	55.90137766	0.948506795	0.760900527	0.997999828	58.6997049	0.261578384	586.0948666	3.367851476	1.378621882	79.64316696	10.99941792	9.343967598
Yemen	2030	912.8858586	288.0924779	1.126133803	2140.81885	21.01446602	279.3739389	0.660849702	11.80458702	2.564682198	1.973661936	288.1512144	4.724044882	510.7047319	2857.775627	43.16792981	1.368327215	56.94557666	0.964136107	0.769512154	1.013969414	59.21660682	0.265672956	594.5850872	3.415253635	1.398947699	81.27635242	11.07817902	9.445631793
Yemen	2040	920.0640904	292.2392268	1.136795606	2163.5271	21.55593118	286.4045458	0.67868129	11.90320776	2.639189208	2.028277067	293.133547	4.76301126	516.8426757	2946.694026	44.46873901	1.400682098	58.75494377	0.990933314	0.782775916	1.041227155	59.99979807	0.272637537	609.2295085	3.49673062	1.43395002	84.17382734	11.20980478	9.603781607
Yemen	2050	925.5660084	294.8838163	1.145653185	2176.52147	22.00869961	292.2501548	0.693497116	11.94500927	2.701137892	2.073666366	297.3094474	4.795373158	521.8673482	3020.644054	45.55064282	1.427592716	60.25993706	1.013204739	0.791684454	1.063874119	60.49106732	0.278422594	621.4114291	3.56453634	1.463052281	86.58842929	11.31931739	9.733424568
Zambia	2020	891.0441061	276.9970656	1.09996158	2072.004138	19.79867096	263.0961962	0.618926812	11.45035136	2.391297454	1.845716844	277.0088945	4.631373519	494.1366899	2652.744015	40.15542834	1.292581757	52.7627849	0.901397759	0.734609591	0.949850881	57.13952182	0.249230263	560.5699307	3.224810509	1.317353894	74.73646159	10.75842921	9.0420304
Zambia	2025	894.1299016	279.3756682	1.103409419	2083.037442	19.99528451	265.9864496	0.626404197	11.51917603	2.422332517	1.868565415	278.7707164	4.647233475	496.7721539	2690.261232	40.69556207	1.305918728	53.53206464	0.912604029	0.740539194	0.961284974	57.52017325	0.252158756	566.8579086	3.259654378	1.331602114	75.95325595	10.8085424	9.110322992
Zambia	2030	895.6261088	280.5270599	1.106965824	2089.997908	20.18575329	268.226419	0.631857155	11.55412902	2.445593495	1.885389076	280.5398973	4.65933554	498.2662816	2718.219636	41.10557149	1.315979933	54.0947187	0.920868954	0.744853444	0.969611317	57.7800095	0.25427022	571.3403966	3.284263157	1.342700752	76.89222471	10.84874927	9.153795214
Zambia	2040	901.2294534	283.0937466	1.114438779	2105.609147	20.52751367	272.6659775	0.643293101	11.6299417	2.492893315	1.920291385	283.7056748	4.684627053	502.7307274	2773.893763	41.92741487	1.336724879	55.23049565	0.937983495	0.7533797	0.98710185	58.2580852	0.258755428	580.5735031	3.336220335	1.365028458	78.67015887	10.93843552	9.261102916
Zambia	2050	907.4607025	285.9288243	1.122052546	2122.641406	20.8845051	277.4353097	0.655553833	11.7052989	2.543658123	1.957724674	286.9766282	4.711705859	507.5169778	2833.993536	42.8099063	1.358883872	56.45611479	0.95634028	0.762519155	1.005852806	58.78735728	0.263562057	590.5343936	3.391932464	1.38891472	80.59131064	11.03152847	9.378425495
Zimbabwe	2020	898.7680838	278.9148397	1.109554192	2091.350456	20.16300177	267.387992	0.629924362	11.50926587	2.43651525	1.879212255	280.4411443	4.657007062	499.1686792	2704.33474	40.93887437	1.31282343	53.80683118	0.917816587	0.743959235	0.966676084	57.62364344	0.253553869	568.9872311	3.272833191	1.339402978	76.33714066	10.85792167	9.155392944
Zimbabwe	2025	910.1362721	284.3143319	1.11744176	2122.131994	20.48718664	272.9456474	0.645198138	11.65551754	2.497669183	1.925309757	283.2897887	4.69018605	506.9579159	2776.152988	41.98474357	1.339622275	55.29827203	0.940376925	0.757367386	0.99007516	58.44866871	0.259621953	581.4253947	3.34343994	1.367411537	78.50287797	10.97144857	9.32810725
Zimbabwe	2030	914.2726452	287.6148384	1.123556678	2140.68425	20.84099297	277.6765493	0.656905727	11.74496449	2.547220895	1.961330438	286.4665376	4.71591835	510.5737831	2836.509137	42.85504082	1.360822648	56.52000532	0.958064356	0.767323353	1.007959454	59.10612537	0.264170302	591.2485627	3.396832411	1.390634223	80.50490352	11.04919811	9.432299422
Zimbabwe	2040	913.3046491	289.489888	1.129403404	2144.972768	21.2410274	282.1118897	0.667476178	11.8237007	2.593269162	1.994188241	290.2485252	4.737935046	511.9078872	2892.935744	43.6743827	1.380481479	57.65584053	0.974226893	0.773659195	1.024081494	59.47531129	0.268226515	600.2543639	3.446124089	1.412270657	82.4932938	11.12100513	9.488906473
Zimbabwe	2050	920.3715725	292.0699351	1.138182752	2161.60807	21.627441	287.2436563	0.680783986	11.90832719	2.64804935	2.034736319	293.8117105	4.767601079	517.4533551	2957.213865	44.62403509	1.404559139	58.96866559	0.994104187	0.782694665	1.044439952	59.9633537	0.27345594	610.9529128	3.506404886	1.438146245	84.52367953	11.22623631	9.619642272
